# Supplementary material for: Integrative Phosphoproteomic and Proteomic Analysis of Exposed to Oxidative Stress
Source: J Proteome Res. 2025 Jun 2;24(7):3484–97. doi: 10.1021/acs.jproteome.5c00137 (PMC12235712; doi:10.1021/acs.jproteome.5c00137)
Supplement: Supplementary file 1 [file pr5c00137_si_001.xlsx]

## Sheet: Supplementary Table 1
Supplementary Table 1: List of 3805 quantified proteins in SC5314 strain in treated or not treated control conditions with Proteome Discoverer software using the Candida Genome Database
Accession	Description	# Peptides	# PSMs	# Unique Peptides	# Protein Unique Peptides	Abundance Ratio: (H2O2) / (control)	Abundance Ratio (log2): (H2O2) / (control)	Abundance Ratio P-Value: (H2O2) / (control)	Abundance Ratio Adj. P-Value: (H2O2) / (control)	Abundance Ratio Variability [%]: (H2O2) / (control)	Abundance Ratio Weight: (H2O2) / (control)	Abundance Ratios (by Bio. Rep.): (H2O2,1) / (control,1)	Abundance Ratios (by Bio. Rep.): (H2O2,2) / (control,2)	Abundance Ratios (by Bio. Rep.): (H2O2,3) / (control,3)	Abundance Ratios (by Bio. Rep.): (H2O2,4) / (control,4)	Abundance Ratios (log2) (by Bio. Rep.): (H2O2,1) / (control,1)	Abundance Ratios (log2) (by Bio. Rep.): (H2O2,2) / (control,2)	Abundance Ratios (log2) (by Bio. Rep.): (H2O2,3) / (control,3)	Abundance Ratios (log2) (by Bio. Rep.): (H2O2,4) / (control,4)	Coverage [%]	Score Mascot: A5 Mascot
orf19.2733	orf19.2733 CGDID:CAL0004212 COORDS:Ca21chr4_C_albicans_SC5314:551637-553190W, translated using codon table 12 (517 amino acids) Uncharacterized ORF; Putative subunit of phosphatidylinositol 3-kinase complexes I and II; transcription is activated in the presence of elevated CO2	4	11	4	4	100	6.64	1e-17	1.63659e-16	0		100	100	100	100	6.64	6.64	6.64	6.64	13	101
orf19.2888	orf19.2888 CGDID:CAL0005226 COORDS:Ca21chr4_C_albicans_SC5314:1434862-1434188C, translated using codon table 12 (224 amino acids) Uncharacterized ORF; Protein of unknown function	4	8	4	4	100	6.64	1e-17	1.63659e-16	0					100				6.64	30	93
orf19.6238	orf19.6238 CGDID:CAL0000481 COORDS:Ca21chr1_C_albicans_SC5314:1437711-1436509C, translated using codon table 12 (400 amino acids) Uncharacterized ORF; Protein of unknown function	3	6	3	3	100	6.64	1e-17	1.63659e-16	0					100				6.64	13	41
orf19.7347	orf19.7347 CGDID:CAL0004643 COORDS:Ca21chr3_C_albicans_SC5314:1269896-1270627W, translated using codon table 12 (243 amino acids) Uncharacterized ORF; Protein of unknown function	3	6	3	3	100	6.64	1e-17	1.63659e-16	0		100	100		9.24	6.64	6.64		3.21	28	0
orf19.879	orf19.879 CGDID:CAL0002867 COORDS:Ca21chr2_C_albicans_SC5314:718203-715876C, translated using codon table 12 (775 amino acids) Uncharacterized ORF; Protein of unknown function	3	9	3	3	100	6.64	1e-17	1.63659e-16	0		1.059		100	100	0.08		6.64	6.64	7	21
orf19.2043	orf19.2043 CGDID:CAL0004410 COORDS:Ca21chr2_C_albicans_SC5314:138754-137852C, translated using codon table 12 (300 amino acids) Uncharacterized ORF; Protein of unknown function	2	5	2	2	100	6.64	1e-17	1.63659e-16	0		100	100	100	100	6.64	6.64	6.64	6.64	18	0
orf19.4086	orf19.4086 CGDID:CAL0004939 COORDS:Ca21chr2_C_albicans_SC5314:1893508-1894158W, translated using codon table 12 (216 amino acids) Uncharacterized ORF; Protein of unknown function	2	2	2	2	100	6.64	1e-17	1.63659e-16	0		100		100	100	6.64		6.64	6.64	19	0
orf19.4921.1	orf19.4921.1 CGDID:CAL0120803 COORDS:Ca21chr1_C_albicans_SC5314:2812003-2812167W, translated using codon table 12 (54 amino acids) Uncharacterized ORF; Protein of unknown function; Spider biofilm repressed	2	5	2	2	100	6.64	1e-17	1.63659e-16	0		100	100	100	100	6.64	6.64	6.64	6.64	44	50
orf19.7091	orf19.7091 CGDID:CAL0002189 COORDS:Ca21chr7_C_albicans_SC5314:47988-47152C, translated using codon table 12 (278 amino acids) Uncharacterized ORF; Protein of unknown function; induced by nitric oxide; Spider biofilm repressed	2	6	2	2	100	6.64	1e-17	1.63659e-16	0			100	1.103	100		6.64	0.14	6.64	11	41
orf19.3234	OYE22 CGDID:CAL0003287 COORDS:Ca21chrR_C_albicans_SC5314:277560-278738W, translated using codon table 12 (392 amino acids) Uncharacterized ORF; Putative NADPH dehydrogenase; rat catheter biofilm induced	5	11	4	4	100	6.64	1e-17	1.63659e-16	0		100	100	100	100	6.64	6.64	6.64	6.64	20	98
orf19.3121	GST1 CGDID:CAL0002257 COORDS:Ca21chr4_C_albicans_SC5314:1537009-1537746W, translated using codon table 12 (245 amino acids) Uncharacterized ORF; Putative glutathione S-transferase; upregulated in the presence of human neutrophils; expression is regulated upon white-opaque switching; increased transcription is observed upon benomyl treatment	3	4	3	3	100	6.64	1e-17	1.63659e-16	0		100	100	100	100	6.64	6.64	6.64	6.64	15	41
orf19.1265	orf19.1265 CGDID:CAL0002988 COORDS:Ca21chr4_C_albicans_SC5314:1282684-1286478W, translated using codon table 12 (1264 amino acids) Uncharacterized ORF; Protein of unknown function	3	3	3	3	100	6.64	1e-17	1.63659e-16	0		100	100		0.796	6.64	6.64		-0.33	4	30
orf19.5305	RHD3 CGDID:CAL0004247 COORDS:Ca21chr4_C_albicans_SC5314:868407-867793C, translated using codon table 12 (204 amino acids) Verified ORF; GPI-anchored yeast-associated cell wall protein; induced in high iron; clade-associated gene expression; not essential for cell wall integrity; fluconazole-repressed; flow model and Spider biofilm repressed	3	7	3	3	100	6.64	1e-17	1.63659e-16	0		100	100	100	100	6.64	6.64	6.64	6.64	20	86
orf19.3239	CTF18 CGDID:CAL0003295 COORDS:Ca21chrR_C_albicans_SC5314:262366-259805C, translated using codon table 12 (853 amino acids) Uncharacterized ORF; Protein with a predicted role in sister chromatid cohesion; cell-cycle regulated periodic mRNA expression	4	9	4	4	100	6.64	1e-17	1.63659e-16	0		100	100	100	100	6.64	6.64	6.64	6.64	5	60
orf19.2462	PRN3 CGDID:CAL0001581 COORDS:Ca21chr1_C_albicans_SC5314:1219834-1220814W, translated using codon table 12 (326 amino acids) Uncharacterized ORF; Protein similar to pirin; induced by Mnl1 under weak acid stress; Hap43-repressed; Spider biofilm induced	4	9	4	4	100	6.64	1e-17	1.63659e-16	0		100	100	100	100	6.64	6.64	6.64	6.64	18	30
orf19.2397.3	orf19.2397.3 CGDID:CAF0006949 COORDS:Ca21chrR_C_albicans_SC5314:731817-732898W, translated using codon table 12 (338 amino acids) Verified ORF; Putative aminotransferase; Hap43-repressed; homozygous Tn insertion decreases colony wrinkling in filament-inducing conditions, does not block true hypha formation in liquid media; rat catheter and Spider biofilm induced	6	11	6	6	100	6.64	1e-17	1.63659e-16	0		100	100		2.584	6.64	6.64		1.37	17	61
orf19.3537	orf19.3537 CGDID:CAL0005887 COORDS:Ca21chr2_C_albicans_SC5314:1048327-1047929C, translated using codon table 12 (132 amino acids) Uncharacterized ORF; Putative sulfiredoxin; regulated by Tsa1, Tsa1B in minimal media at 37 degrees C; flow model biofilm induced; Spider biofilm induced	6	39	6	6	100	6.64	1e-17	1.63659e-16	0		100	100	100	100	6.64	6.64	6.64	6.64	59	509
orf19.5713	YMX6 CGDID:CAL0001374 COORDS:Ca21chr6_C_albicans_SC5314:740062-741930W, translated using codon table 12 (622 amino acids) Uncharacterized ORF; Putative NADH dehydrogenase; macrophage-downregulated gene; induced by nitric oxide; rat catheter biofilm induced	3	9	3	3	67.768	6.08	7.52731e-13	1.21707e-11	62.23	21.8406	100	43.113	100	45.925	6.64	5.43	6.64	5.52	5	81
orf19.4901	orf19.4901 CGDID:CAL0006196 COORDS:Ca21chr1_C_albicans_SC5314:2280112-2281146W, translated using codon table 12 (344 amino acids) Uncharacterized ORF; Predicted methyltransferase; Spider biofilm induced	8	24	8	8	49.987	5.64	1e-17	1.63659e-16	139.4	24.5795	5.997	100	24.987	100	2.58	6.64	4.64	6.64	32	283
orf19.3007.2	orf19.3007.2 CGDID:CAF0006971 COORDS:Ca21chr1_C_albicans_SC5314:657266-656511C, translated using codon table 12 (221 amino acids) Uncharacterized ORF; Protein of unknown function	2	2	2	2	42.524	5.41	5.15069e-09	7.65192e-08	171.37	20.814	100	18.083	100	1.695	6.64	4.18	6.64	0.76	7	25
orf19.2467	PRN1 CGDID:CAL0001587 COORDS:Ca21chr1_C_albicans_SC5314:1215461-1216498W, translated using codon table 12 (345 amino acids) Uncharacterized ORF; Protein with similarity to pirins; induced by benomyl and in response to alpha pheromone in SpiderM medium; transcript induced by Mnl1 in weak acid stress; rat catheter and Spider biofilm induced	11	37	10	10	28.672	4.84	1e-17	1.63659e-16	22.33	24.4778	29.271	40.882	20.634	28.084	4.87	5.35	4.37	4.81	34	353
orf19.2131	orf19.2131 CGDID:CAL0005319 COORDS:Ca21chr6_C_albicans_SC5314:995441-993111C, translated using codon table 12 (776 amino acids) Uncharacterized ORF; Protein of unknown function	2	5	2	2	26.199	4.71	4.63857e-08	6.6696e-07	270.41	21.5692	100	100	6.864	4.434	6.64	6.64	2.78	2.15	3	32
orf19.5114	orf19.5114 CGDID:CAL0002510 COORDS:Ca21chr1_C_albicans_SC5314:1832442-1831969C, translated using codon table 12 (157 amino acids) Uncharacterized ORF; Sorting nexin; role in maintaining late-Golgi resident enzymes in their proper location by recycling molecules from the prevacuolar compartment; Spider biofilm induced	2	2	2	2	24.188	4.6	8.42368e-07	1.14573e-05	296.04	20.721	100	100	3.404	5.851	6.64	6.64	1.77	2.55	11	26
orf19.6898	orf19.6898 CGDID:CAL0005927 COORDS:Ca21chr7_C_albicans_SC5314:244443-245342W, translated using codon table 12 (299 amino acids) Uncharacterized ORF; Protein similar to S. pombe SPBC1709.16c a predicted aromatic ring-opening dioxygenase; induced by benomyl treatment or in azole-resistant strain that overexpresses MDR1; Spider biofilm induced	3	4	3	3	22.324	4.48	2.21982e-07	3.12482e-06	326.02	21.4086	1.818	100	4.984	100	0.86	6.64	2.32	6.64	12	24
orf19.50	orf19.50 CGDID:CAL0000600 COORDS:Ca21chr1_C_albicans_SC5314:1035890-1033908C, translated using codon table 12 (660 amino acids) Uncharacterized ORF; Protein of unknown function	3	8	3	3	20.993	4.39	3.10481e-05	0.000349161	344.18	20.4437	100	4.407	2.532	100	6.64	2.14	1.34	6.64	7	56
orf19.7632	orf19.7632 CGDID:CAL0000862 COORDS:Ca21chrR_C_albicans_SC5314:2236271-2237758W, translated using codon table 12 (495 amino acids) Uncharacterized ORF; Protein of unknown function	2	6	2	2	20.125	4.33	2.35149e-06	3.03433e-05	356.92	21.0345	4.05	3.102	100	100	2.02	1.63	6.64	6.64	6	39
orf19.5360	RPC11 CGDID:CAL0004345 COORDS:Ca21chr2_C_albicans_SC5314:2213416-2213751W, translated using codon table 12 (111 amino acids) Uncharacterized ORF; Putative RNA polymerase III subunit C11; repressed in core caspofungin response; Spider biofilm induced	2	3	2	2	20.066	4.33	3.45872e-06	4.37887e-05	357.86	20.8797	100	4.026	100	3.132	6.64	2.01	6.64	1.65	18	33
orf19.3458	orf19.3458 CGDID:CAL0005014 COORDS:Ca21chr6_C_albicans_SC5314:453159-453704W, translated using codon table 12 (181 amino acids) Uncharacterized ORF; Protein of unknown function	3	6	3	3	19.889	4.31	9.20767e-09	1.35788e-07	368.49	22.4563	100	100	1.133	3.956	6.64	6.64	0.18	1.98	28	72
orf19.3407	RAD18 CGDID:CAL0004874 COORDS:Ca21chr6_C_albicans_SC5314:372783-373919W, translated using codon table 12 (378 amino acids) Uncharacterized ORF; Putative transcription factor with zinc finger DNA-binding motif; Hap43p-repressed gene	3	7	3	3	18.648	4.22	8.99196e-07	1.21891e-05	392.49	21.7833	100	100	3.477	1.267	6.64	6.64	1.8	0.34	6	189
orf19.5741	ALS1 CGDID:CAL0001440 COORDS:Ca21chr6_C_albicans_SC5314:791472-795254W, translated using codon table 12 (1260 amino acids) Verified ORF; Cell-surface adhesin; adhesion, virulence, immunoprotective roles; band at hyphal base; Rfg1, Ssk1, Spider biofilm induced; flow model biofilm repressed; CAI-4 strain background effects; promoter bound Bcr1, Tec1, Efg1, Ndt80, and Brg1	3	4	3	3	18.339	4.2	5.82725e-06	7.21862e-05	392.86	20.9816	2.809	100	3.363	100	1.49	6.64	1.75	6.64	4	25
orf19.4474	orf19.4474 CGDID:CAL0001956 COORDS:Ca21chr1_C_albicans_SC5314:839354-840280W, translated using codon table 12 (308 amino acids) Uncharacterized ORF; Protein of unknown function	10	39	10	10	15.715	3.97	9.03722e-14	1.46709e-12	45.21	25.5151	8.227	13.865	17.812	26.742	3.04	3.79	4.15	4.74	43	475
orf19.306	USO5 CGDID:CAL0004630 COORDS:Ca21chr3_C_albicans_SC5314:656184-658043W, translated using codon table 12 (619 amino acids) Uncharacterized ORF; Putative type II myosin heavy chain; transcription is induced upon filamentous growth and in response to alpha pheromone in SpiderM medium	2	3	2	2	14.96	3.9	0.00103312	0.00914143	491.35	19.3249	100	100	0.844	2.238	6.64	6.64	-0.24	1.16	5	0
orf19.2641	ARP1 CGDID:CAL0003452 COORDS:Ca21chr5_C_albicans_SC5314:764935-766179W, translated using codon table 12 (414 amino acids) Uncharacterized ORF; Putative centractin; induced upon adherence to polystyrene	2	4	2	2	14.229	3.83	1.51343e-05	0.000178682	515.63	21.3821	1.027	100	100	2.025	0.04	6.64	6.64	1.02	7	23
orf19.5574	orf19.5574 CGDID:CAL0006235 COORDS:Ca21chr6_C_albicans_SC5314:610556-611752W, translated using codon table 12 (398 amino acids) Uncharacterized ORF; Protein of unknown function	2	12	2	2	13.739	3.78	6.09969e-10	9.40894e-09	532.42	22.9756	100	100	1.888	1.325	6.64	6.64	0.92	0.41	7	135
orf19.1466	REX2 CGDID:CAL0004656 COORDS:Ca21chr2_C_albicans_SC5314:283161-283874W, translated using codon table 12 (237 amino acids) Uncharacterized ORF; Putative 3'-5' RNA exonuclease with a predicted role in 3'-end processing of U4 and U5 snRNAs, 5S and 5.8S rRNAs; rat catheter biofilm induced	3	16	3	3	13.011	3.7	2.72121e-09	4.0727e-08	561.5	23.1739	100	100	1.447	1.693	6.64	6.64	0.53	0.76	13	349
orf19.3499	orf19.3499 CGDID:CAL0005124 COORDS:Ca21chr6_C_albicans_SC5314:434456-434959W, translated using codon table 12 (167 amino acids) Uncharacterized ORF; Secreted potein; Hap43-repressed; fluconazole-induced; regulated by Tsa1, Tsa1B under H2O2 stress conditions; induced by Mnl1p under weak acid stress; Spider biofilm induced	3	5	3	3	12.218	3.61	1.74233e-05	0.000203914	65.51	22.1736	5.01	15.808	9.443	23.188	2.32	3.98	3.24	4.54	20	85
orf19.2660	EAF3 CGDID:CAL0003490 COORDS:Ca21chr2_C_albicans_SC5314:1673425-1674534W, translated using codon table 12 (369 amino acids) Verified ORF; Subunit of the NuA4 histone acetyltransferase complex; rat catheter and Spider biofilm induced	3	8	3	3	11.93	3.58	6.06749e-07	8.3371e-06	621.3	22.7426	100	1.423	0.01	100	6.64	0.51	-6.64	6.64	20	35
orf19.2415	orf19.2415 CGDID:CAL0001478 COORDS:Ca21chrR_C_albicans_SC5314:706386-707915W, translated using codon table 12 (509 amino acids) Uncharacterized ORF; Protein of unknown function	3	4	3	3	11.767	3.56	4.56207e-05	0.00050046	629.15	21.7036	100	100	0.131	1.385	6.64	6.64	-2.94	0.47	9	50
orf19.3991	orf19.3991 CGDID:CAL0003171 COORDS:Ca21chr5_C_albicans_SC5314:1100466-1098265C, translated using codon table 12 (733 amino acids) Uncharacterized ORF; Protein of unknown function	2	2	2	2	10.605	3.41	0.000366747	0.00351553	691.18	20.7889	100			1.125	6.64			0.17	5	0
orf19.7554	orf19.7554 CGDID:CAL0000090 COORDS:Ca21chrR_C_albicans_SC5314:2097128-2098810W, translated using codon table 12 (560 amino acids) Uncharacterized ORF; Transporter; similar to the Sit1 siderophore transporter; induced by nitric oxide independent of Yhb1; repressed during chlamydospore formation in C. albicans and C. dubliniensis; rat catheter biofilm repressed	4	14	3	3	10.528	3.4	0.00036898	0.00352854	700.9	20.7786	0.457	1.108	100	100	-1.13	0.15	6.64	6.64	11	152
orf19.6797	orf19.6797 CGDID:CAL0005009 COORDS:Ca21chr3_C_albicans_SC5314:1614156-1611628C, translated using codon table 12 (842 amino acids) Uncharacterized ORF; Protein of unknown function	2	3	2	2	10.512	3.39	0.000742201	0.00674515	705.13	20.6177	1.105	100	0.01	100	0.14	6.64	-6.64	6.64	3	0
orf19.5521	ISA1 CGDID:CAL0006111 COORDS:Ca21chr6_C_albicans_SC5314:520904-521713W, translated using codon table 12 (269 amino acids) Uncharacterized ORF; Putative mitochondrial iron-sulfur protein; alkaline repressed; induced in high iron; regulated by Sef1, Sfu1, Hap43; Spider biofilm induced	4	13	4	4	10.101	3.34	1.74091e-08	2.53945e-07	44.04	23.6501	5.93	43.847	8.551	11.93	2.57	5.45	3.1	3.58	25	90
orf19.3443	OYE2 CGDID:CAL0004989 COORDS:Ca21chr6_C_albicans_SC5314:282365-281154C, translated using codon table 12 (403 amino acids) Uncharacterized ORF; Putative NAPDH dehydrogenase; induced by nitric oxide; Spider biofilm induced	14	55	12	12	9.996	3.32	2.39685e-09	3.60064e-08	35.5	25.4278	5.665	9.561	10.452	24.57	2.5	3.26	3.39	4.62	42	784
orf19.3351	orf19.3351 CGDID:CAL0004152 COORDS:Ca21chr1_C_albicans_SC5314:325957-324904C, translated using codon table 12 (291 amino acids) Uncharacterized ORF; Protein of unknown function; Hap43-induced; Spider biofilm induced	2	4	2	2	9.909	3.31	0.00171073	0.0145304	48.92	20.5532	6.029	100	7.812	12.568	2.59	6.64	2.97	3.65	9	0
orf19.2165	orf19.2165 CGDID:CAL0005392 COORDS:Ca21chr2_C_albicans_SC5314:1662652-1663488W, translated using codon table 12 (278 amino acids) Uncharacterized ORF; Predicted hydrolase; induced by nitric oxide	10	76	10	10	9.561	3.26	1.72216e-11	2.75135e-10	21.1	27.5979	8.534	10.712	7.991	15.996	3.09	3.42	3	4	64	878
orf19.677	CHO1 CGDID:CAL0001102 COORDS:Ca21chr1_C_albicans_SC5314:2471379-2470558C, translated using codon table 12 (273 amino acids) Verified ORF; Putative phosphatidylserine synthase; ortholog of S. cerevisiae CHO1; transposon mutation affects filamentous growth; regulated by Nrg1, Tup1	3	6	3	3	9.388	3.23	4.11493e-12	6.60028e-11	19.57	28.8694	8.764	7.578	10.056	100	3.13	2.92	3.33	6.64	24	72
orf19.7365	orf19.7365 CGDID:CAL0004719 COORDS:Ca21chr3_C_albicans_SC5314:1312259-1313977W, translated using codon table 12 (572 amino acids) Uncharacterized ORF; Protein of unknown function	2	7	2	2	9.184	3.2	0.000437743	0.0041565	800.64	21.3536	100	100	0.844	0.804	6.64	6.64	-0.25	-0.31	3	308
orf19.4611	orf19.4611 CGDID:CAL0003609 COORDS:Ca21chr4_C_albicans_SC5314:358932-357958C, translated using codon table 12 (324 amino acids) Uncharacterized ORF; Protein of unknown function	6	22	5	5	7.953	2.99	5.52589e-07	7.67146e-06	69.89	23.6696	5.511	1.668	11.476	11.928	2.46	0.74	3.52	3.58	27	357
orf19.125	EBP1 CGDID:CAL0003035 COORDS:Ca21chr6_C_albicans_SC5314:230692-229469C, translated using codon table 12 (407 amino acids) Verified ORF; NADPH oxidoreductase; interacts with phenolic substrates (17beta-estradiol); possible role in estrogen response; induced by oxidative, weak acid stress, NO, benomyl, GlcNAc; Cap1, Mnl1 induced; Hap43-repressed; rat catheter biofilm induced	22	166	17	17	7.765	2.96	3.33446e-10	5.20331e-09	30.68	28.2182	4.833	7.198	10.366	8.378	2.27	2.85	3.37	3.07	68	1999
orf19.7085	orf19.7085 CGDID:CAL0002175 COORDS:Ca21chr7_C_albicans_SC5314:57377-56058C, translated using codon table 12 (439 amino acids) Uncharacterized ORF; Protein of unknown function; induced in core stress response; induced by cadmium stress via Hog1; oxidative stress-induced via Cap1; induced by Mnl1 under weak acid stress; macrophage-repressed; rat catheter and Spider biofilm induced	17	144	17	17	7.686	2.94	4.17445e-10	6.48893e-09	4.89	28.2935	7.721	8.159	6.751	7.652	2.95	3.03	2.76	2.94	49	1500
orf19.6844	ICL1 CGDID:CAL0005762 COORDS:Ca21chr1_C_albicans_SC5314:929160-930812W, translated using codon table 12 (550 amino acids) Verified ORF; Isocitrate lyase; glyoxylate cycle enzyme; required for virulence in mice; induced upon phagocytosis by macrophage; farnesol regulated; Pex5-dependent peroxisomal localization; stationary phase enriched; rat catheter, Spider biofilm induced	17	77	17	17	7.659	2.94	1.83063e-09	2.79171e-08	22.35	26.3712	6.644	8.828	6.519	10.31	2.73	3.14	2.7	3.37	49	813
orf19.5377	HOS2 CGDID:CAL0004384 COORDS:Ca21chr3_C_albicans_SC5314:146266-147630W, translated using codon table 12 (454 amino acids) Verified ORF; Putative histone deacetylase; mutations affect filamentous growth; genetic evidence suggests that Set3p and Hos2p function together as a complex involved in regulation of white-opaque switching, morphogenesis, and virulence	4	12	4	4	7.545	2.92	0.000597489	0.00552986	10.69	22.2344		7.002	7.545	11.119		2.81	2.92	3.47	16	125
orf19.2452	orf19.2452 CGDID:CAL0001554 COORDS:Ca21chr1_C_albicans_SC5314:1249509-1248262C, translated using codon table 12 (415 amino acids) Uncharacterized ORF; Protein of unknown function; induced in high iron; repressed in core caspofungin response; ketoconazole-repressed; colony morphology-related gene regulation by Ssn6; possibly subject to Kex2 processing	5	13	5	5	7.48	2.9	9.91109e-07	1.33227e-05	258.92	23.8095	100	27.43	2.04	1.303	6.64	4.78	1.03	0.38	22	74
orf19.4677	orf19.4677 CGDID:CAL0003793 COORDS:Ca21chr4_C_albicans_SC5314:229969-229259C, translated using codon table 12 (236 amino acids) Uncharacterized ORF; Putative protein of unknown function, transcript is upregulated in clinical isolates from HIV+ patients with oral candidiasis; Spider biofilm induced	2	6	2	2	7.374	2.88	0.0193326	0.120672	42.99	19.2423	100	6.695	8.123	3.846	6.64	2.74	3.02	1.94	7	44
orf19.1447	orf19.1447 CGDID:CAL0004598 COORDS:Ca21chr2_C_albicans_SC5314:256196-254580C, translated using codon table 12 (538 amino acids) Uncharacterized ORF; Protein of unknown function	3	3	3	3	7.06	2.82	0.00154519	0.013236	68.36	21.5468	2.142	100	5.76	8.653	1.1	6.64	2.53	3.11	5	39
orf19.3150	GRE2 CGDID:CAL0002333 COORDS:Ca21chr2_C_albicans_SC5314:1376462-1377499W, translated using codon table 12 (345 amino acids) Verified ORF; Putative reductase; Nrg1 and Tup1-regulated; benomyl- and hyphal-induced; macrophage/pseudohyphal-repressed; repressed by low iron; possibly involved in osmotic stress response; stationary phase enriched protein; Spider biofilm induced	17	96	17	17	7.029	2.81	9.03504e-09	1.33732e-07	36.77	27.3041	6.094	4.621	8.107	9.969	2.61	2.21	3.02	3.32	71	1336
orf19.3131	OYE32 CGDID:CAL0002283 COORDS:Ca21chr4_C_albicans_SC5314:1513065-1511767C, translated using codon table 12 (432 amino acids) Verified ORF; NAD(P)H oxidoreductase family protein; induced by nitric oxide, amphotericin B, oxidative stress via Cap1; upregulation associated with MDR1 overexpression or benomyl treatment; macrophage-downregulated protein; Spider biofilm induced	15	79	15	15	6.383	2.67	1.04724e-07	1.48982e-06	14.94	27.0324	6.414	4.666	7.639	6.352	2.68	2.22	2.93	2.67	53	931
orf19.7291	orf19.7291 CGDID:CAL0004011 COORDS:Ca21chrR_C_albicans_SC5314:1914361-1915368W, translated using codon table 12 (335 amino acids) Uncharacterized ORF; Protein of unknown function	4	8	4	4	6.328	2.66	0.00320377	0.0257453	26.03	21.7283	8.399	6.181	1.506	6.478	3.07	2.63	0.59	2.7	16	61
orf19.7159	orf19.7159 CGDID:CAL0003008 COORDS:Ca21chr7_C_albicans_SC5314:894002-896905W, translated using codon table 12 (967 amino acids) Uncharacterized ORF; Putative protein of unknown function; Hap43p-repressed gene; ortholog of <i>S. cerevisiae</i> YMR185W	4	7	4	4	6.038	2.59	0.00348783	0.0275874	1223.31	22.0508	100	0.365			6.64	-1.46			7	85
orf19.6408	orf19.6408 CGDID:CAL0002114 COORDS:Ca21chrR_C_albicans_SC5314:1816749-1818368W, translated using codon table 12 (539 amino acids) Uncharacterized ORF; Putative DnaJ-like heat shock/chaperone; Hap43-repressed; Spider and F-12/CO2 biofilm induced	2	4	2	2	5.941	2.57	0.000518462	0.00482413	18.68	22.6737	100	5.044	5.395	6.542	6.64	2.33	2.43	2.71	5	35
orf19.7078	orf19.7078 CGDID:CAL0002146 COORDS:Ca21chr7_C_albicans_SC5314:69539-69078C, translated using codon table 12 (153 amino acids) Uncharacterized ORF; Protein of unknown function	2	4	2	2	5.789	2.53	0.0468264	0.247891	161.62	18.9586	2.444	13.71	1.089	100	1.29	3.78	0.12	6.64	12	70
orf19.822	HSP21 CGDID:CAL0002678 COORDS:Ca21chr2_C_albicans_SC5314:838760-838191C, translated using codon table 12 (189 amino acids) Verified ORF; Small heat shock protein; role in stress response and virulence; fluconazole-downregulated; induced in cyr1 or ras1 mutant; stationary phase enriched protein; detected in some, not all, biofilm extracts; Spider biofilm induced	4	20	4	4	5.654	2.5	1.62502e-05	0.000190738	75.81	25.1779	8.933	8.157	3.919	1.189	3.16	3.03	1.97	0.25	28	332
orf19.156	FGR51 CGDID:CAL0003154 COORDS:Ca21chr2_C_albicans_SC5314:990196-988715C, translated using codon table 12 (493 amino acids) Verified ORF; Protein lacking an ortholog in S. cerevisiae; transposon mutation affects filamentous growth; Hap43p-repressed gene	2	6	2	2	5.646	2.5	0.000141272	0.00144356	93.05	23.0071	8.744	1.656	3.646	100	3.13	0.73	1.87	6.64	8	35
orf19.633	CRG1 CGDID:CAL0000972 COORDS:Ca21chrR_C_albicans_SC5314:1074798-1073887C, translated using codon table 12 (303 amino acids) Verified ORF; Methyltransferase involved in sphingolipid homeostasis, methylates a drug cantharidin; decreased expression in hyphae compared to yeast; expression regulated during planktonic growth; flow model biofilm induced; Hap43-repressed gene	6	24	6	6	5.632	2.49	1.3604e-05	0.00016204	20.76	25.1397	5.093	6.227	2.732	6.614	2.35	2.64	1.45	2.73	23	287
orf19.2124	orf19.2124 CGDID:CAL0005303 COORDS:Ca21chr6_C_albicans_SC5314:985627-984557C, translated using codon table 12 (356 amino acids) Uncharacterized ORF; Predicted alcohol dehydrogenase; Spider biofilm induced	6	22	6	6	5.449	2.45	1.25747e-05	0.000150225	100.54	24.3533	100	1.758	9.148	3.246	6.64	0.81	3.19	1.7	31	215
orf19.1797	orf19.1797 CGDID:CAL0001000 COORDS:Ca21chr4_C_albicans_SC5314:1177569-1176382C, translated using codon table 12 (395 amino acids) Uncharacterized ORF; D-arabinose 5-phosphate isomerase; has GutQ domain which is associated with phosphosugar binding; other biofilm induced; rat catheter and Spider biofilm induced; F-12/CO2 early biofilm induced	3	5	3	3	5.221	2.38	0.00967938	0.0676548	47.63	21.3728		5.221	3.544	100		2.38	1.83	6.64	14	97
orf19.5876	orf19.5876 CGDID:CAL0002437 COORDS:Ca21chr3_C_albicans_SC5314:901084-900629C, translated using codon table 12 (130 amino acids) Uncharacterized ORF; Protein of unknown function; Cyr1-repressed; induced by alpha pheromone in SpiderM medium; rat catheter and Spider biofilm induced	2	6	2	2	5.2	2.38	0.0131933	0.0870755	71.17	21.3331	100	1.444	6.437	4.201	6.64	0.53	2.69	2.07	22	136
orf19.1763	IFR1 CGDID:CAL0000899 COORDS:Ca21chr2_C_albicans_SC5314:2093348-2094460W, translated using codon table 12 (370 amino acids) Uncharacterized ORF; Predicted oxidoreductase/dehydrogenase; induced by nitric oxide; rat catheter and Spider biofilm induced	4	13	3	3	5.054	2.34	0.00909127	0.0641767	25.98	21.9573	5.774	4.424	6.106	1.778	2.53	2.15	2.61	0.83	19	95
orf19.4312	orf19.4312 CGDID:CAL0000920 COORDS:Ca21chr5_C_albicans_SC5314:642679-644991W, translated using codon table 12 (770 amino acids) Uncharacterized ORF; Protein of unknown function	2	2	2	2	4.954	2.31	0.0448127	0.239915	99.23	20.234	0.891	7.522	3.263	100	-0.17	2.91	1.71	6.64	2	0
orf19.6659	GAP6 CGDID:CAL0004074 COORDS:Ca21chr5_C_albicans_SC5314:785599-787305W, translated using codon table 12 (568 amino acids) Verified ORF; Broad-specificity amino acid permease; Plc1, Gcn4 regulated; rat catheter biofilm induced	4	14	4	4	4.816	2.27	0.000214624	0.00213352	68.02	23.577	7.419	3.126	3.001	7.634	2.89	1.64	1.59	2.93	7	246
orf19.6755	DLD2 CGDID:CAL0004891 COORDS:Ca21chr3_C_albicans_SC5314:1691327-1692928W, translated using codon table 12 (533 amino acids) Uncharacterized ORF; Protein of unknown function	6	6	6	6	4.803	2.26	0.012382	0.0837817	93.53	21.677	2.969	64.641	7.771	1.71	1.57	6.01	2.96	0.77	17	68
orf19.882	HSP78 CGDID:CAL0002893 COORDS:Ca21chr2_C_albicans_SC5314:709618-707180C, translated using codon table 12 (812 amino acids) Uncharacterized ORF; Heat-shock protein; regulated by macrophage response, Nrg1, Mig1, Gcn2, Gcn4, Mnl1p; heavy metal (cadmium) stress-induced; stationary phase enriched protein; rat catheter and Spider biofilm induced	26	147	26	26	4.777	2.26	3.9117e-06	4.90607e-05	4.82	28.2007	4.916	4.605	6.354	4.642	2.3	2.2	2.67	2.21	41	2237
orf19.2498	orf19.2498 CGDID:CAL0001663 COORDS:Ca21chr3_C_albicans_SC5314:191183-192868W, translated using codon table 12 (561 amino acids) Uncharacterized ORF; Predicted ubiquitin-protein ligase; Hap43-repressed gene; oxidative stress-induced via Cap1; flow model biofilm induced	3	6	3	3	4.766	2.25	0.0137094	0.0898853	50.09	21.6356	6.653	6.1	1.918	3.724	2.73	2.61	0.94	1.9	6	110
orf19.5813	orf19.5813 CGDID:CAL0002273 COORDS:Ca21chr2_C_albicans_SC5314:583289-583846W, translated using codon table 12 (185 amino acids) Uncharacterized ORF; Putative adhesin-like protein; upregulated during growth in the mouse cecum; flow model, rat catheter and Spider biofilm induced	2	10	2	2	4.762	2.25	0.00425854	0.0329076	51.54	22.5122	2.986	3.601	6.297	6.74	1.58	1.85	2.65	2.75	14	45
orf19.2069	SMF3 CGDID:CAL0004473 COORDS:Ca21chr2_C_albicans_SC5314:94103-92559C, translated using codon table 12 (514 amino acids) Verified ORF; Putative vacuolar iron transporter; alkaline upregulated; caspofungin repressed; induced by Mnl1 under weak acid stress; Hap43-repressed	3	12	3	3	4.716	2.24	0.0111497	0.0769961	99.19	22.2507	6.754	27.174	0.444	3.293	2.76	4.76	-1.17	1.72	7	205
orf19.1484	orf19.1484 CGDID:CAL0004736 COORDS:Ca21chr2_C_albicans_SC5314:310886-311644W, translated using codon table 12 (252 amino acids) Uncharacterized ORF; Ortholog of S, cerevisiae Spc24; a component of the conserved kinetochore-associated Ndc80 complex involved in chromosome segregation, spindle checkpoint activity and kinetochore clustering; Hap43-induced gene	2	5	2	2	4.661	2.22	0.00567431	0.0423836	133.62	22.4659	0.46		21.148	4.661	-1.12		4.4	2.22	13	58
orf19.7166	orf19.7166 CGDID:CAL0003047 COORDS:Ca21chr7_C_albicans_SC5314:888621-887278C, translated using codon table 12 (447 amino acids) Uncharacterized ORF; Predicted mitochondrial cardiolipin-specific phospholipase; upregulated in an azole-resistant strain that overexpresses MDR1; induced by Mnl1 under weak acid stress; rat catheter and Spider biofilm induced	4	10	4	4	4.53	2.18	0.000621041	0.00572154	31.41	23.367	4.53	100		3.57	2.18	6.64		1.84	14	95
orf19.2244	orf19.2244 CGDID:CAL0006266 COORDS:Ca21chr2_C_albicans_SC5314:1416704-1415745C, translated using codon table 12 (319 amino acids) Uncharacterized ORF; Similar to oxidoreductases and to S. cerevisiae Yjr096wp; Sfu1 repressed; induced by benomyl treatment, Ssr1; Hap43-repressed; flow model biofilm repressed	13	120	13	13	4.46	2.16	1.07222e-05	0.000129245	42.89	27.7959	4.064	2.315	4.895	7.246	2.02	1.21	2.29	2.86	67	1115
orf19.6674	BTS1 CGDID:CAL0004110 COORDS:Ca21chr5_C_albicans_SC5314:807724-808722W, translated using codon table 12 (332 amino acids) Uncharacterized ORF; Putative geranylgeranyl diphosphate synthase; repressed by benomyl treatment; Spider biofilm induced	7	27	7	7	4.423	2.15	0.00051884	0.00482413	32.84	23.6322	5.555	5.251	3.726	2.741	2.47	2.39	1.9	1.45	27	422
orf19.5517	orf19.5517 CGDID:CAL0006095 COORDS:Ca21chr6_C_albicans_SC5314:514411-515520W, translated using codon table 12 (369 amino acids) Uncharacterized ORF; Similar to alcohol dehydrogenases; induced by benomyl treatment, nitric oxide; induced in core stress response; oxidative stress-induced via Cap1; Spider biofilm repressed	12	128	12	12	4.377	2.13	4.393e-05	0.000484554	13.79	27.3528	3.858	4.1	4.672	5.086	1.95	2.04	2.22	2.35	41	1457
orf19.7258	DDI1 CGDID:CAL0003905 COORDS:Ca21chr1_C_albicans_SC5314:3170037-3171008W, translated using codon table 12 (323 amino acids) Uncharacterized ORF; Putative DNA damage inducible v-SNARE binding protein; macrophage/pseudohyphal-repressed	11	96	11	11	4.281	2.1	4.15284e-05	0.000459323	38.5	27.6657	3.74	2.137	4.9	5.886	1.9	1.1	2.29	2.56	52	1221
orf19.2723	HIT1 CGDID:CAL0004198 COORDS:Ca21chr4_C_albicans_SC5314:577406-577852W, translated using codon table 12 (148 amino acids) Uncharacterized ORF; Ortholog of S. cerevisiae Hit1; protein of unknown function required for high temperature growth; flow model biofilm induced; Spider biofilm induced	2	5	2	2	4.275	2.1	0.0355516	0.199069	71.11	21.2508	2.63	2.715	6.731	10.128	1.4	1.44	2.75	3.34	16	71
orf19.4162	MLH1 CGDID:CAL0005779 COORDS:Ca21chr4_C_albicans_SC5314:142783-140630C, translated using codon table 12 (717 amino acids) Uncharacterized ORF; Putative mismatch repair protein; cell-cycle regulated periodic mRNA expression	5	9	5	5	4.2	2.07	0.0279885	0.165223	64.73	21.3689	100	0.684	4.352	4.054	6.64	-0.55	2.12	2.02	14	39
orf19.4753	PFK26 CGDID:CAL0004477 COORDS:Ca21chr1_C_albicans_SC5314:1948259-1951699W, translated using codon table 12 (1146 amino acids) Uncharacterized ORF; Putative 6-phosphofructo-2-kinase; protein repressed during the mating process	4	10	4	4	4.197	2.07	0.00027057	0.00264397	109.23	24.2841	0.711	2.554	22.394	6.895	-0.49	1.35	4.49	2.79	6	48
orf19.847	YIM1 CGDID:CAL0002754 COORDS:Ca21chr2_C_albicans_SC5314:791079-792167W, translated using codon table 12 (362 amino acids) Uncharacterized ORF; Protein similar to protease of mitochondrial inner membrane; increased transcription is observed upon benomyl treatment; macrophage-downregulated gene	21	193	21	21	4.191	2.07	3.0849e-05	0.000347894	16.82	28.6236	3.385	4.051	5.698	4.336	1.76	2.02	2.51	2.12	64	1852
orf19.7598	orf19.7598 CGDID:CAL0000258 COORDS:Ca21chrR_C_albicans_SC5314:2182918-2184237W, translated using codon table 12 (439 amino acids) Uncharacterized ORF; Protein of unknown function	11	41	11	11	4.183	2.06	0.000224009	0.00221044	9.55	24.5615	4.014	3.343	4.358	4.546	2.01	1.74	2.12	2.18	27	539
orf19.330.1	RUB1 CGDID:CAF0006894 COORDS:Ca21chr3_C_albicans_SC5314:699417-699650W, translated using codon table 12 (77 amino acids) Verified ORF; Ubiquitin-related protein with similarity to mammalian NEDD8; reversible conjugation (neddylation) of the cullin subunit (Cdc53p) modulates the ubiquitin ligase activity of the SCF complexes	2	7	2	2	4.146	2.05	0.0118887	0.0809878	121.11	22.4493	1.588	8.361	2.055	8.375	0.67	3.06	1.04	3.07	26	55
orf19.2842	GZF3 CGDID:CAL0005136 COORDS:Ca21chrR_C_albicans_SC5314:649544-647412C, translated using codon table 12 (710 amino acids) Verified ORF; GATA-type transcription factor; oxidative stress-induced via Cap1; mutant has abnormal colony morphology and altered sensitivity to fluconazole, LiCl, and copper; Spider biofilm induced	3	19	3	3	4.137	2.05	0.00859308	0.0612314	4.62	22.5562	2.237	4.177	4.354	4.097	1.16	2.06	2.12	2.03	7	279
orf19.1237	ARO9 CGDID:CAL0002883 COORDS:Ca21chr4_C_albicans_SC5314:1215124-1213553C, translated using codon table 12 (523 amino acids) Uncharacterized ORF; Aromatic transaminase; Ehrlich fusel oil pathway of aromatic alcohol biosynthesis; Rim101-dependent pH-regulation (alkaline induced); Hap43-induced gene	10	33	10	10	4.105	2.04	0.000669121	0.00612246	24.09	25.1092	4.076	5.926	2.801	4.135	2.03	2.57	1.49	2.05	28	251
orf19.413.1	RPS27A CGDID:CAF0006896 COORDS:Ca21chr1_C_albicans_SC5314:1155839-1155591C, translated using codon table 12 (82 amino acids) Uncharacterized ORF; Ribosomal protein S27; rat catheter and Spider biofilm induced	7	39	7	7	4.029	2.01	0.000937684	0.00835203	36.83	25.3741	4.433	5.649	3.661	2.431	2.15	2.5	1.87	1.28	89	355
orf19.113	CIP1 CGDID:CAL0002993 COORDS:Ca21chr6_C_albicans_SC5314:210363-209464C, translated using codon table 12 (299 amino acids) Verified ORF; Possible oxidoreductase; transcript induced by cadmium but not other heavy metals, heat shock, yeast-hypha switch, oxidative stress (via Cap1), or macrophage interaction; stationary phase enriched protein; Spider biofilm induced	8	27	8	8	4.009	2	0.000507747	0.00475392	50.6	24.6698	3.154	5.096	6.267	2.36	1.66	2.35	2.65	1.24	46	232
orf19.2414	orf19.2414 CGDID:CAL0001475 COORDS:Ca21chrR_C_albicans_SC5314:708148-709116W, translated using codon table 12 (322 amino acids) Uncharacterized ORF; Ortholog of S. cerevisiae Mpm1; a mitochondrial intermembrane space protein of unknown function; Hap43-repressed; Spider biofilm induced	13	59	13	13	3.957	1.98	0.000146682	0.00149505	16.76	26.2246	5.562	3.845	3.179	4.074	2.48	1.94	1.67	2.03	48	642
orf19.1804	orf19.1804 CGDID:CAL0001578 COORDS:Ca21chrR_C_albicans_SC5314:1064655-1065743W, translated using codon table 12 (362 amino acids) Uncharacterized ORF; Protein of unknown function	4	9	3	3	3.781	1.92	0.0176496	0.111201	52.2	22.5166	4.812	5.412	2.97	0.838	2.27	2.44	1.57	-0.25	17	60
orf19.4401	YVH1 CGDID:CAL0001708 COORDS:Ca21chrR_C_albicans_SC5314:791099-790131C, translated using codon table 12 (322 amino acids) Verified ORF; Putative dual specificity phosphatase (phosphoserine/threonine and phosphotyrosine phosphatase); required for wild-type growth rate and for wild-type virulence in mouse model of systemic infection; Hap43p-induced gene	2	8	2	2	3.69	1.88	0.0452161	0.241432	111.51	21.3955	3.69	100		0.914	1.88	6.64		-0.13	9	20
orf19.3187	ZNC1 CGDID:CAL0002425 COORDS:Ca21chr5_C_albicans_SC5314:423724-420956C, translated using codon table 12 (922 amino acids) Verified ORF; Zn(2)-Cys(6) transcription factor; regulated by Gcn2 and Gcn4; gene located in zinc cluster region of Chromosome 5, near the MTL locus; required for yeast cell adherence to silicone substrate; Spider biofilm induced	4	9	4	4	3.684	1.88	0.0266406	0.158193	56.55	22.4387	3.722	0.623	3.647	6.457	1.9	-0.68	1.87	2.69	6	178
orf19.2721	orf19.2721 CGDID:CAL0004196 COORDS:Ca21chr4_C_albicans_SC5314:580529-579492C, translated using codon table 12 (345 amino acids) Uncharacterized ORF; Protein of unknown function	6	19	6	6	3.68	1.88	0.00125081	0.0108764	1.76	24.23	5.501	3.67	3.69	3.603	2.46	1.88	1.88	1.85	19	236
orf19.4211	orf19.4211 CGDID:CAL0000091 COORDS:Ca21chr6_C_albicans_SC5314:89365-87506C, translated using codon table 12 (619 amino acids) Verified ORF; Multicopper oxidase; for growth in low iron, prostaglandin E2 synthesis; ketoconazole/caspofungin/amphotericin B repressed; Sef1/Sfu1/Hap43 regulated; reports differ if functional homolog of ScFet3; rat catheter and Spider biofilm induced	5	21	4	4	3.665	1.87	0.00738556	0.0534789	51.89	23.1862	3.222	5.997	1.603	4.169	1.69	2.58	0.68	2.06	16	57
orf19.2977	MIA40 CGDID:CAL0006108 COORDS:Ca21chr1_C_albicans_SC5314:606542-605784C, translated using codon table 12 (252 amino acids) Uncharacterized ORF; Predicted component of the mitochondrial intermembrane space import machinery; Hap43p-repressed gene	3	20	3	3	3.621	1.86	0.00471438	0.0360153	36.31	23.6374	2.661	6.082	2.957	4.434	1.41	2.6	1.56	2.15	13	299
orf19.7675	orf19.7675 CGDID:CAF0007124 COORDS:Ca21chrR_C_albicans_SC5314:2283424-2282948C, translated using codon table 12 (158 amino acids) Uncharacterized ORF; Mitochondrial ribosomal protein of the large subunit; Spider biofilm repressed	4	14	4	4	3.604	1.85	0.0312866	0.1802	44.47	22.4189	4.223	5.148	1.623	3.077	2.08	2.36	0.7	1.62	26	97
orf19.5614	orf19.5614 CGDID:CAL0000560 COORDS:Ca21chr6_C_albicans_SC5314:685914-686771W, translated using codon table 12 (285 amino acids) Uncharacterized ORF; Putative ribonuclease H1; possibly an essential gene, disruptants not obtained by UAU1 method; flow model biofilm induced; Spider biofilm induced	9	24	9	9	3.602	1.85	0.00368533	0.02881	39.45	23.4129	1.887	4.37	2.97	4.752	0.92	2.13	1.57	2.25	32	406
orf19.1493	RAD7 CGDID:CAL0004778 COORDS:Ca21chr2_C_albicans_SC5314:340557-338599C, translated using codon table 12 (652 amino acids) Uncharacterized ORF; Protein similar to S. cerevisiae Rad7p, which is a subunit of the Nucleotide Excision Repair Factor 4; induced under hydroxyurea treatment	17	76	17	17	3.589	1.84	0.000458855	0.00434671	22.87	26.2622	3.117	1.959	4.132	4.153	1.64	0.97	2.05	2.05	39	1342
orf19.6766	NOP13 CGDID:CAL0004922 COORDS:Ca21chr3_C_albicans_SC5314:1675734-1676924W, translated using codon table 12 (396 amino acids) Uncharacterized ORF; Ortholog of S. cerevisiae Nop13; a nucleolar protein found in preribosomal complexes; Hap43-induced gene; rat catheter biofilm induced	9	25	9	9	3.579	1.84	0.00173965	0.0147139	70.34	24.3032	2.438	5.557	1.86	5.256	1.29	2.47	0.9	2.39	32	130
orf19.2934	orf19.2934 CGDID:CAL0006015 COORDS:Ca21chr1_C_albicans_SC5314:520640-520110C, translated using codon table 12 (176 amino acids) Uncharacterized ORF; Similar to S. cerevisiae Bud20; predicted role in cellular bud site selection; rat catheter and Spider biofilm induced	3	9	3	3	3.56	1.83	0.00731952	0.0530962	33.39	23.1322		16.017	2.758	3.56		4	1.46	1.83	19	87
orf19.4674.1	CRD2 CGDID:CAF0007466 COORDS:Ca21chr4_C_albicans_SC5314:233670-233900W, translated using codon table 12 (76 amino acids) Verified ORF; Metallothionein; for adaptation to growth in high copper; basal transcription is cadmium-repressed; Ssn6 regulated; complements copper sensitivity of an S. cerevisiae cup1 mutant; regulated by Sef1, Sfu1, and Hap43; Spider biofilm induced	3	23	3	3	3.54	1.82	0.00365872	0.0286576	47.39	25.4269	4.015	3.122	1.752	7.574	2.01	1.64	0.81	2.92	57	367
orf19.2287	RPA12 CGDID:CAL0006382 COORDS:Ca21chr2_C_albicans_SC5314:1486119-1485748C, translated using codon table 12 (123 amino acids) Uncharacterized ORF; Putative DNA-directed RNA polymerase I; induced upon adherence to polystyrene	4	8	4	4	3.484	1.8	0.00433837	0.0334603	31.35	25.2362	4.297	4.145	1.656	2.929	2.1	2.05	0.73	1.55	48	63
orf19.4375.1	RPS30 CGDID:CAF0007010 COORDS:Ca21chrR_C_albicans_SC5314:840810-840283C, translated using codon table 12 (63 amino acids) Uncharacterized ORF; Putative 40S ribosomal protein S30; colony morphology-related gene regulation by Ssn6; rat catheter biofilm repressed	4	56	4	4	3.45	1.79	0.000684595	0.00624984	71.67	26.3208	2.171	5.482	2.147	8.521	1.12	2.45	1.1	3.09	32	646
orf19.5619	orf19.5619 CGDID:CAL0000570 COORDS:Ca21chr6_C_albicans_SC5314:693815-695932W, translated using codon table 12 (705 amino acids) Uncharacterized ORF; Protein of unknown function; induced by alpha pheromone in SpiderM medium; Spider biofilm induced	5	13	5	5	3.391	1.76	0.011854	0.0808887	24.22	23.1423	1.275	2.926	3.96	3.93	0.35	1.55	1.99	1.97	9	116
orf19.5749	SBA1 CGDID:CAL0001453 COORDS:Ca21chr6_C_albicans_SC5314:810326-809661C, translated using codon table 12 (221 amino acids) Uncharacterized ORF; Similar to co-chaperones; induced in high iron; farnesol-, heavy metal (cadmium) stress-induced; protein level decreases in stationary phase cultures; Hap43-repressed	6	43	6	6	3.361	1.75	0.00112334	0.00983164	18.11	26.4909	3.634	2.813	4.241	3.109	1.86	1.49	2.08	1.64	35	714
orf19.2607	orf19.2607 CGDID:CAL0003361 COORDS:Ca21chrR_C_albicans_SC5314:452963-453886W, translated using codon table 12 (307 amino acids) Uncharacterized ORF; Protein of unknown function; Spider biofilm induced	5	16	5	5	3.35	1.74	0.006327	0.0465676	89.72	23.4678	2.156	1.149	5.928	5.204	1.11	0.2	2.57	2.38	28	152
orf19.5684	orf19.5684 CGDID:CAL0000733 COORDS:Ca21chr5_C_albicans_SC5314:15475-15077C, translated using codon table 12 (132 amino acids) Uncharacterized ORF; Protein of unknown function	6	42	6	6	3.337	1.74	0.00233259	0.0192045	77.4	25.8437	2.27	6.247	4.904	1.42	1.18	2.64	2.29	0.51	45	797
orf19.1783	YOR1 CGDID:CAL0000963 COORDS:Ca21chr2_C_albicans_SC5314:2047410-2042944C, translated using codon table 12 (1488 amino acids) Uncharacterized ORF; Protein similar to S. cerevisiae Yor1; ABC-type plasma membrane transporter involved in resistance to aureobasidin A; white cell type-specific transcript; Spider biofilm induced	19	77	19	19	3.334	1.74	0.00109474	0.00962316	23.76	26.3786	4.428	2.325	3.393	3.276	2.15	1.22	1.76	1.71	15	1049
orf19.1954	PUS4 CGDID:CAL0002600 COORDS:Ca21chr5_C_albicans_SC5314:266976-268136W, translated using codon table 12 (386 amino acids) Uncharacterized ORF; Putative pseudouridine synthase; transcript regulated by Nrg1, Mig1, and Tup1	4	11	4	4	3.329	1.74	0.00676841	0.0493652	21.24	23.4451	1.953	3.251	4.203	3.41	0.97	1.7	2.07	1.77	12	43
orf19.3139	orf19.3139 CGDID:CAL0002296 COORDS:Ca21chr4_C_albicans_SC5314:1495860-1496978W, translated using codon table 12 (372 amino acids) Uncharacterized ORF; Putative NADP-dependent oxidoreductase; Hap43-repressed; induced by benomyl treatment; oxidative stress-induced via Cap1; rat catheter biofilm repressed	6	35	6	6	3.318	1.73	0.00334425	0.0266613	20.79	24.2957	2.704	5.055	3.028	3.634	1.44	2.34	1.6	1.86	20	297
orf19.667.1	RPL37B CGDID:CAF0006907 COORDS:Ca21chr1_C_albicans_SC5314:2492138-2492762W, translated using codon table 12 (90 amino acids) Uncharacterized ORF; Ribosomal protein L37; Hap43-induced; Spider biofilm repressed	5	47	5	5	3.315	1.73	0.00585723	0.0435078	60.88	25.1606	1.851	4.573	2.403	5.981	0.89	2.19	1.26	2.58	33	1022
orf19.2533.1	orf19.2533.1 CGDID:CAF0006956 COORDS:Ca21chrR_C_albicans_SC5314:344860-344483C, translated using codon table 12 (95 amino acids) Uncharacterized ORF; Protein with a predicted role in protein translocation from the endoplasmic reticulum	5	29	5	5	3.236	1.69	0.00455053	0.0348298	91.44	24.7427	1.982	6.624	1.289	5.281	0.99	2.73	0.37	2.4	54	303
orf19.4147	GLR1 CGDID:CAL0005719 COORDS:Ca21chr5_C_albicans_SC5314:340319-338769C, translated using codon table 12 (516 amino acids) Verified ORF; Glutathione reductase; upregulated by human neutrophils; oxidative stress-induced regulation via Cap1p; overexpression correlates with multidrug resistance in a cap1 mutant, farnesol induced; stationary phase enriched protein	21	161	21	21	3.221	1.69	0.00109917	0.00964105	8.37	28.1191	2.894	3.258	3.901	3.184	1.53	1.7	1.96	1.67	54	2335
orf19.6548	ISU1 CGDID:CAL0003195 COORDS:Ca21chr7_C_albicans_SC5314:377787-377224C, translated using codon table 12 (187 amino acids) Uncharacterized ORF; Protein with similarity to NifU; possible role in iron-sulfur cluster biogenesis; induced in low iron; rat catheter biofilm induced; rat catheter and Spider biofilm induced	5	19	5	5	3.216	1.69	0.00641098	0.0470139	64.55	23.9646	2.594	1.188	3.988	5.296	1.37	0.25	2	2.4	26	283
orf19.4025	PRE1 CGDID:CAL0004727 COORDS:Ca21chr5_C_albicans_SC5314:1152595-1153185W, translated using codon table 12 (196 amino acids) Uncharacterized ORF; Putative beta 4 subunit of the 20S proteasome; Rim101-induced at acid pH; flucytosine induced; amphotericin B repressed	7	47	7	7	3.21	1.68	0.00753005	0.0543297	32.2	25.442	2.618	10.251	2.542	3.936	1.39	3.36	1.35	1.98	30	1236
orf19.7243	orf19.7243 CGDID:CAL0003875 COORDS:Ca21chr1_C_albicans_SC5314:3155237-3156250W, translated using codon table 12 (337 amino acids) Uncharacterized ORF; Deoxycytidine monophosphate (dCMP) deaminase; role in dUMP and dTMP biosynthesis; Spider biofilm repressed	7	14	7	7	3.205	1.68	0.0359029	0.200479	43.91	22.7375	2.578	1.22	4.325	3.984	1.37	0.29	2.11	1.99	27	193
orf19.5114.1	orf19.5114.1 CGDID:CAL0120825 COORDS:Ca21chr1_C_albicans_SC5314:1833139-1832948C, translated using codon table 12 (63 amino acids) Uncharacterized ORF; Protein of unknown function	4	33	4	4	3.197	1.68	0.00856841	0.0611639	18.56	25.0646	2.46	7.757	3.134	3.26	1.3	2.96	1.65	1.7	79	340
orf19.7605	PUP1 CGDID:CAL0000797 COORDS:Ca21chrR_C_albicans_SC5314:2195778-2196596W, translated using codon table 12 (272 amino acids) Uncharacterized ORF; Putative beta 2 subunit of the 20S proteasome; macrophage/pseudohyphal-repressed; Spider biofilm repressed	11	67	11	11	3.193	1.67	0.00343632	0.0272335	6.91	26.76	3.05	3.342	4.45	3.045	1.61	1.74	2.15	1.61	60	585
orf19.2346	orf19.2346 CGDID:CAL0000742 COORDS:Ca21chr1_C_albicans_SC5314:2381550-2383424W, translated using codon table 12 (624 amino acids) Uncharacterized ORF; Putative protein of unknown function, transcription is positively regulated by Tbf1p	14	47	14	14	3.181	1.67	0.00851184	0.060868	37.55	25.081	2.104	2.62	3.863	4.111	1.07	1.39	1.95	2.04	32	474
orf19.3433	OYE23 CGDID:CAL0004957 COORDS:Ca21chr6_C_albicans_SC5314:304836-306056W, translated using codon table 12 (406 amino acids) Uncharacterized ORF; Putative NAPDH dehydrogenase; induced by nitric oxide, benomyl; oxidative stress-induced via Cap1; Hap43p-repressed; rat catheter biofilm induced	12	52	8	8	3.177	1.67	0.00554594	0.041579	57.21	24.8709	0.765	48.767	3.218	3.138	-0.39	5.61	1.69	1.65	35	551
orf19.2451	PGA45 CGDID:CAL0001553 COORDS:Ca21chr1_C_albicans_SC5314:1251599-1252987W, translated using codon table 12 (462 amino acids) Verified ORF; Putative GPI-anchored cell wall protein; repressed in core caspofungin response; Hog1-induced; regulated by Ssn6; Mob2-dependent hyphal regulation; flow model biofilm induced	3	12	3	3	3.145	1.65	0.00501794	0.0381174	30.35	24.5658	4.052	3.525	2.805	2.048	2.02	1.82	1.49	1.03	11	163
orf19.1957	CYC3 CGDID:CAL0002603 COORDS:Ca21chr5_C_albicans_SC5314:261888-262682W, translated using codon table 12 (264 amino acids) Verified ORF; Mitochondrial cytochrome c heme lyase; antigenic cell-wall protein; filament induced; induced on polystyrene adherence, interaction with macrophage; N-glycosylation, 2 heme-binding motifs; rat catheter, Spider biofilm induced	5	20	5	5	3.12	1.64	0.0123379	0.0836236	21.55	23.701	3.816	2.923	3.331	2.274	1.93	1.55	1.74	1.18	43	41
orf19.4307	orf19.4307 CGDID:CAL0000893 COORDS:Ca21chr5_C_albicans_SC5314:630820-631698W, translated using codon table 12 (292 amino acids) Uncharacterized ORF; Protein of unknown function	3	19	3	3	3.098	1.63	0.0191795	0.119902	22.58	23.2633	2.272	2.984	4.024	3.215	1.18	1.58	2.01	1.69	13	360
orf19.1708	orf19.1708 CGDID:CAL0000767 COORDS:Ca21chr3_C_albicans_SC5314:306821-307480W, translated using codon table 12 (219 amino acids) Uncharacterized ORF; Protein of unknown function; Spider biofilm induced	4	23	4	4	3.057	1.61	0.0126899	0.0850583	47.38	23.8705	3.522	5.164	2.654	1.567	1.82	2.37	1.41	0.65	25	293
orf19.2101	orf19.2101 CGDID:CAL0005262 COORDS:Ca21chr2_C_albicans_SC5314:38528-39127W, translated using codon table 12 (199 amino acids) Uncharacterized ORF; Protein of unknown function	3	26	3	3	3.045	1.61	0.0131691	0.0870755	61.85	23.8292	2.324	4.946	1.449	3.99	1.22	2.31	0.54	2	19	372
orf19.5175	orf19.5175 CGDID:CAL0002662 COORDS:Ca21chr7_C_albicans_SC5314:621061-617642C, translated using codon table 12 (1139 amino acids) Uncharacterized ORF; Protein of unknown function	12	55	12	12	3.043	1.61	0.00539435	0.0406502	2.36	25.8347	3.028	3.058	3.124	1.57	1.6	1.61	1.64	0.65	17	605
orf19.6670	CAC2 CGDID:CAL0004103 COORDS:Ca21chr5_C_albicans_SC5314:800389-799007C, translated using codon table 12 (460 amino acids) Verified ORF; Component of the chromatin assembly factor I (CAF-1); involved in regulation of white-opaque switching frequency; macrophage-induced	4	11	4	4	3.031	1.6	0.0289001	0.168871	83.72	22.8234	0.442	4.579	4.905	2.006	-1.18	2.2	2.29	1	13	0
orf19.6306	orf19.6306 CGDID:CAL0001236 COORDS:Ca21chrR_C_albicans_SC5314:1055989-1054484C, translated using codon table 12 (501 amino acids) Verified ORF; Trimethylaminobutyraldehyde dehydrogenase, the third enzyme of the carnitine biosynthesis pathway	6	15	6	6	3.015	1.59	0.0239572	0.144389	63.14	22.8767	2.377	1.25	4.773	3.825	1.25	0.32	2.26	1.94	14	157
orf19.6585	orf19.6585 CGDID:CAL0003310 COORDS:Ca21chr7_C_albicans_SC5314:302677-303045W, translated using codon table 12 (122 amino acids) Uncharacterized ORF; Protein of unknown function	2	29	2	2	3.006	1.59	0.00928422	0.0652326	41.37	24.398	2.501	4.881	3.613	1.936	1.32	2.29	1.85	0.95	21	368
orf19.1375	LEU42 CGDID:CAL0003911 COORDS:Ca21chr2_C_albicans_SC5314:1992242-1993957W, translated using codon table 12 (571 amino acids) Uncharacterized ORF; Putative alpha-isopropylmalate synthase; fungal-specific; induced by human blood or polymorphonuclear cells; regulated by Gcn2 and Gcn4; stationary phase enriched protein; Spider biofilm induced	23	198	22	22	2.982	1.58	0.00270395	0.0220813	9.08	28.3663	2.889	2.062	3.078	3.251	1.53	1.04	1.62	1.7	48	3149
orf19.1721	NCE103 CGDID:CAL0000802 COORDS:Ca21chr3_C_albicans_SC5314:276549-275704C, translated using codon table 12 (281 amino acids) Verified ORF; Carbonic anhydrase; converts of CO2 to bicarbonate; essential for virulence in host niches with limited CO2, normal white-opaque switch; Mnl1-induced in weak acid stress; Hap43-induced gene; F-12/CO2, rat catheter, Spider biofilm induced	7	32	7	7	2.977	1.57	0.0155599	0.100391	1.23	25.0707	5.164	2.948	2.998	2.956	2.37	1.56	1.58	1.56	40	757
orf19.6229	CAT1 CGDID:CAL0000462 COORDS:Ca21chr1_C_albicans_SC5314:1453415-1454872W, translated using codon table 12 (485 amino acids) Verified ORF; Catalase; resistance to oxidative stress, neutrophils, peroxide; role in virulence; regulated by iron, ciclopirox, fluconazole, carbon source, pH, Rim101, Ssn6, Hog1, Hap43, Sfu1, Sef1, farnesol, core stress response; Spider biofilm induced	25	215	25	25	2.951	1.56	0.00304104	0.0245848	30.11	29.6229	2.564	2.198	3.396	4.506	1.36	1.14	1.76	2.17	82	1918
orf19.1764	orf19.1764 CGDID:CAL0000900 COORDS:Ca21chr2_C_albicans_SC5314:2091410-2090562C, translated using codon table 12 (282 amino acids) Uncharacterized ORF; Protein of unknown function; rat catheter and Spider biofilm induced	8	36	8	8	2.948	1.56	0.0154902	0.100263	14.27	23.8436	2.674	3.242	4.857	2.681	1.42	1.7	2.28	1.42	35	345
orf19.2067	orf19.2067 CGDID:CAL0004471 COORDS:Ca21chr2_C_albicans_SC5314:97528-96815C, translated using codon table 12 (237 amino acids) Uncharacterized ORF; Protein with a predicted role in mitochondrial iron metabolism; Hap43-repressed; expression upregulated during growth in the mouse cecum; Spider biofilm induced	11	45	11	11	2.925	1.55	0.0112222	0.0773638	33.35	25.6438	3.538	2.418	2.222	4.277	1.82	1.27	1.15	2.1	60	265
orf19.5158	orf19.5158 CGDID:CAL0002595 COORDS:Ca21chr7_C_albicans_SC5314:658048-658566W, translated using codon table 12 (172 amino acids) Uncharacterized ORF; Protein with similarity to a human gene associated with colon cancer and to orf19.5158; regulated by Gcn4, Cyr1; induced by amino acid starvation; macrophage-induced protein, macrophage-repressed; Spider biofilm induced	6	22	6	6	2.924	1.55	0.00953596	0.0667683	17.14	24.7803	2.774	2.406	3.082	3.462	1.47	1.27	1.62	1.79	40	103
orf19.6073	HMX1 CGDID:CAL0005187 COORDS:Ca21chr1_C_albicans_SC5314:51682-50807C, translated using codon table 12 (291 amino acids) Verified ORF; Heme oxygenase; utilization of hemin iron; transcript induced by heat, low iron, or hemin; repressed by Efg1; induced by low iron; upregulated by Rim101 at pH 8; Hap43-induced; Spider and flow model biofilm induced	10	42	10	10	2.921	1.55	0.0118446	0.0808887	30.53	25.6311	1.732	2.568	3.322	3.722	0.79	1.36	1.73	1.9	35	495
orf19.4290	TRR1 CGDID:CAL0000375 COORDS:Ca21chr5_C_albicans_SC5314:611366-612328W, translated using codon table 12 (320 amino acids) Verified ORF; Thioredoxin reductase; regulated by Tsa1/Tsa1B, Hap43; induced by nitric oxide, peroxide; oxidative stress-induce via Cap1; induced by human neutrophils; stationary phase enriched protein	11	137	11	11	2.912	1.54	0.00351989	0.0277865	17.6	28.4442	2.791	3.584	2.346	3.038	1.48	1.84	1.23	1.6	75	1781
orf19.6601.1	YKE2 CGDID:CAF0007113 COORDS:Ca21chrR_C_albicans_SC5314:2044321-2043818C, translated using codon table 12 (167 amino acids) Uncharacterized ORF; Possible heterohexameric Gim/prefoldin protein complex subunit; role in folding alpha-tubulin, beta-tubulin, and actin; transcript induced by yeast-to-hypha switch; regulated by Nrg1, Tup1; Spider and flow model biofilm induced	5	17	5	5	2.904	1.54	0.0126919	0.0850583	20.21	24.1891	3.325	3.805	2.533	2.537	1.73	1.93	1.34	1.34	29	46
orf19.5201.1	orf19.5201.1 CGDID:CAL0120835 COORDS:Ca21chr1_C_albicans_SC5314:905590-905339C, translated using codon table 12 (83 amino acids) Uncharacterized ORF; Protein of unknown function	4	40	4	4	2.902	1.54	0.0148021	0.0964293	96.12	25.5168	1.786	4.714	0.952	6.856	0.84	2.24	-0.07	2.78	28	537
orf19.3516	orf19.3516 CGDID:CAL0005812 COORDS:Ca21chrR_C_albicans_SC5314:1163343-1162696C, translated using codon table 12 (215 amino acids) Uncharacterized ORF; Protein of unknown function; Hap43-repressed; Spider biofilm repressed	5	25	5	5	2.884	1.53	0.0221274	0.134977	15.9	23.679	3.234	3.153	2.03	2.639	1.69	1.66	1.02	1.4	40	131
orf19.2969	RAD16 CGDID:CAL0006085 COORDS:Ca21chr1_C_albicans_SC5314:585974-588532W, translated using codon table 12 (852 amino acids) Uncharacterized ORF; Ortholog of S. cerevisiae Rad16; a protein that recognizes and binds damaged DNA; flucytosine induced; rat catheter and Spider biofilm induced	17	51	17	17	2.879	1.53	0.0191714	0.119902	48.44	25.1114	1.411	2.517	4.864	3.292	0.5	1.33	2.28	1.72	31	504
orf19.1720	orf19.1720 CGDID:CAL0000801 COORDS:Ca21chr3_C_albicans_SC5314:277546-280140W, translated using codon table 12 (864 amino acids) Uncharacterized ORF; Protein of unknown function	9	38	9	9	2.862	1.52	0.0137104	0.0898853	62.11	24.7511	1.41	2.152	4.519	3.808	0.5	1.11	2.18	1.93	17	429
orf19.6126	KGD2 CGDID:CAL0005983 COORDS:Ca21chrR_C_albicans_SC5314:1609238-1610563W, translated using codon table 12 (441 amino acids) Uncharacterized ORF; Putative dihydrolipoamide S-succinyltransferase; induced in high iron; Hap43-repressed; Spider biofilm repressed	14	125	14	14	2.856	1.51	0.00383797	0.0298872	4.74	27.9106	1.494	2.86	2.853	3.035	0.58	1.52	1.51	1.6	44	1933
orf19.7412	MUB1 CGDID:CAL0005455 COORDS:Ca21chr3_C_albicans_SC5314:1419477-1417276C, translated using codon table 12 (733 amino acids) Uncharacterized ORF; Predicted protein required for ubiquitination; role in meiosis, regulation of cell budding in S. cereviae; Spider biofilm induced	2	5	2	2	2.837	1.5	0.0365427	0.203206	3.2	22.9083	2.937	2.815	2.086	2.859	1.55	1.49	1.06	1.52	7	38
orf19.5049	orf19.5049 CGDID:CAL0001673 COORDS:Ca21chr1_C_albicans_SC5314:1700264-1699335C, translated using codon table 12 (309 amino acids) Uncharacterized ORF; Putative U3-containing 90S preribosome processome complex subunit; Hap43-induced gene; rat catheter and Spider biofilm induced; F-12/CO2 early biofilm induced	6	9	6	6	2.825	1.5	0.0239355	0.144389	5.71	23.4424	2.139	2.83	3.038	2.821	1.1	1.5	1.6	1.5	25	43
orf19.6031	VPS27 CGDID:CAL0005098 COORDS:Ca21chr1_C_albicans_SC5314:133937-131412C, translated using codon table 12 (841 amino acids) Verified ORF; Putative ESCRT-0 complex protein with a role in multivesicular body (MVB) trafficking	8	32	8	8	2.81	1.49	0.0127312	0.0850583	68	24.6216	1.811	4.963	1.782	4.36	0.86	2.31	0.83	2.12	11	290
orf19.6948	CCC1 CGDID:CAL0000278 COORDS:Ca21chr3_C_albicans_SC5314:782738-783676W, translated using codon table 12 (312 amino acids) Verified ORF; Manganese transporter; required for normal filamentous growth; mRNA binds She3, localized to hyphal tips; repressed by NO, alkaline pH; colony morphology-related regulation by Ssn6; regulated by Sef1, Sfu1, Hap43; Spider biofilm induced	7	56	7	7	2.784	1.48	0.0074353	0.0537424	10.56	26.4502	2.642	2.933	3.089	2.537	1.4	1.55	1.63	1.34	41	647
orf19.506	YDJ1 CGDID:CAL0000049 COORDS:Ca21chrR_C_albicans_SC5314:939273-940454W, translated using codon table 12 (393 amino acids) Uncharacterized ORF; Putative type I HSP40 co-chaperone; heavy metal (cadmium) stress-induced	21	199	21	21	2.759	1.46	0.00626936	0.0463127	33.34	28.8194	3.391	3.445	2.15	2.245	1.76	1.78	1.1	1.17	65	2048
orf19.5833	orf19.5833 CGDID:CAL0002326 COORDS:Ca21chr2_C_albicans_SC5314:545705-546796W, translated using codon table 12 (363 amino acids) Uncharacterized ORF; Protein of unknown function	9	46	9	9	2.755	1.46	0.0186028	0.116841	13.63	25.6328	2.888	2.628	2.381	3.314	1.53	1.39	1.25	1.73	34	378
orf19.6059	TTR1 CGDID:CAL0005151 COORDS:Ca21chr1_C_albicans_SC5314:78368-78009C, translated using codon table 12 (119 amino acids) Verified ORF; Putative glutaredoxin; described as a glutathione reductase; induced by human neutrophils and benomyl treatment; alkaline repressed; regulated by Gcn2 and Gcn4; required for virulence in mouse model; Spider biofilm induced	6	80	6	6	2.752	1.46	0.00870979	0.0618441	17.2	27.6237	2.683	2.822	2.184	5.77	1.42	1.5	1.13	2.53	68	974
orf19.7509.1	ATP17 CGDID:CAF0007126 COORDS:Ca21chrR_C_albicans_SC5314:62794-63164W, translated using codon table 12 (102 amino acids) Verified ORF; Mitochondrial ATPase complex subunit; downregulated by Efg1p; flucytosine induced; caspofungin repressed	3	32	3	3	2.744	1.46	0.0198315	0.123403	50.33	24.4029	2.328	9.285	1.372	3.236	1.22	3.21	0.46	1.69	21	212
orf19.3059	SUA71 CGDID:CAL0001439 COORDS:Ca21chr1_C_albicans_SC5314:747828-746794C, translated using codon table 12 (344 amino acids) Uncharacterized ORF; Transcription factor TFIIB; required for transcription initiation and start site selection by RNA polymerase II; downregulated during planktonic growth, whereas related SUA72 is induced; induced by Tbf1; rat catheter, Spider biofilm induced	3	10	3	3	2.731	1.45	0.0344127	0.194314	40.96	23.3774	2.231	6.11	1.834	3.343	1.16	2.61	0.87	1.74	14	39
orf19.4577.3	TIM10 CGDID:CAF0007015 COORDS:Ca21chr4_C_albicans_SC5314:423542-423267C, translated using codon table 12 (91 amino acids) Uncharacterized ORF; Predicted protein of the mitochondrial intermembrane space with role in protein import into mitochondrial inner membrane	6	85	6	6	2.73	1.45	0.0105153	0.0731169	3.79	27.2255	2.807	2.669	2.141	2.792	1.49	1.42	1.1	1.48	90	1206
orf19.547	orf19.547 CGDID:CAL0000208 COORDS:Ca21chrR_C_albicans_SC5314:1001940-1000822C, translated using codon table 12 (372 amino acids) Uncharacterized ORF; Protein of unknown function	3	11	3	3	2.717	1.44	0.042788	0.230918	41.27	23.308	100	1.72	3.233	2.283	6.64	0.78	1.69	1.19	11	146
CaalfMp08	COX1 CGDID:CAF0007377 COORDS:Ca19-mtDNA:14771-20926W, translated using codon table 4 (531 amino acids) Uncharacterized ORF; Subunit I of cytochrome c oxidase, which is the terminal member of the mitochondrial (mt) inner membrane electron transport chain; one of three mt-encoded subunits; alternatively spliced transcripts encode 4 putative splicing endonucleases	2	21	2	2	2.703	1.43	0.0152346	0.0989268	90.06	25.8809	4.442	0.558	1.72	4.247	2.15	-0.84	0.78	2.09	8	31
orf19.1697	orf19.1697 CGDID:CAL0000191 COORDS:Ca21chr3_C_albicans_SC5314:324005-322944C, translated using codon table 12 (353 amino acids) Uncharacterized ORF; Protein of unknown function	9	66	8	8	2.699	1.43	0.0104509	0.0727944	13.67	26.3639	3.159	1.857	2.662	2.736	1.66	0.89	1.41	1.45	24	846
orf19.5961	orf19.5961 CGDID:CAL0003397 COORDS:Ca21chr3_C_albicans_SC5314:1060429-1059680C, translated using codon table 12 (249 amino acids) Uncharacterized ORF; Protein of unknown function	5	31	5	5	2.699	1.43	0.0186707	0.117085	32.26	25.6946	2.386	1.753	3.054	3.519	1.25	0.81	1.61	1.82	37	279
orf19.5378	SCL1 CGDID:CAL0004386 COORDS:Ca21chr3_C_albicans_SC5314:145925-145182C, translated using codon table 12 (247 amino acids) Uncharacterized ORF; Proteasome subunit YC7alpha; protein present in exponential and stationary growth phase yeast cultures; flow model and Spider biofilm repressed	14	121	14	14	2.677	1.42	0.0171484	0.108553	3.67	26.6826	2.506	2.655	2.787	2.7	1.33	1.41	1.48	1.43	71	1135
orf19.3130	orf19.3130 CGDID:CAL0002280 COORDS:Ca21chr4_C_albicans_SC5314:1513945-1514766W, translated using codon table 12 (273 amino acids) Uncharacterized ORF; Ortholog of S. cerevisiae Gpn3 a GTPase with a role in biogenesis of RNA pol II and polIII; possibly an essential gene, disruptants not obtained by UAU1 method	8	33	8	8	2.677	1.42	0.0285805	0.167489	21.43	24.9265	2.938	3.19	1.643	2.44	1.55	1.67	0.72	1.29	51	250
orf19.4829	DOA1 CGDID:CAL0005343 COORDS:Ca21chr1_C_albicans_SC5314:2126419-2128704W, translated using codon table 12 (761 amino acids) Verified ORF; WD repeat protein; required for ubiquitin-mediated protein degradation; role in control of cellular ubiquitin levels; may promote efficient NHEJ in postdiauxic/stationary phase; Spider biofilm repressed	21	109	21	21	2.668	1.42	0.0165733	0.105576	12.27	26.8178	2.555	2.787	3.172	2.346	1.35	1.48	1.67	1.23	37	1254
orf19.2192	GDH2 CGDID:CAL0005475 COORDS:Ca21chr2_C_albicans_SC5314:1608435-1611605W, translated using codon table 12 (1056 amino acids) Uncharacterized ORF; Putative NAD-specific glutamate dehydrogenase; fungal-specific; transcript regulated by Nrg1, Mig1, Tup1, and Gcn4; stationary phase enriched protein; flow model biofilm induced; Spider biofilm induced	36	199	36	36	2.656	1.41	0.00924173	0.0650476	24.02	28.1915	2.345	1.852	3.164	3.009	1.23	0.89	1.66	1.59	48	2986
orf19.813	orf19.813 CGDID:CAL0002644 COORDS:Ca21chr2_C_albicans_SC5314:858692-860770W, translated using codon table 12 (692 amino acids) Uncharacterized ORF; Protein of unknown function; mutants are viable; Hap43-induced gene; oxidative stress-induced via Cap1; rat catheter and Spider biofilm induced	8	58	8	8	2.641	1.4	0.0133224	0.0877837	8.97	26.4717	3.052	2.357	2.677	2.605	1.61	1.24	1.42	1.38	15	982
orf19.6529	CDC34 CGDID:CAL0003131 COORDS:Ca21chr7_C_albicans_SC5314:411055-411789W, translated using codon table 12 (244 amino acids) Uncharacterized ORF; Putative ubiquitin-protein ligase; transcript regulated by Nrg1 and Tup1, and by Gcn2 and Gcn4; rat catheter biofilm induced	4	21	4	4	2.639	1.4	0.0288532	0.168841	22.11	24.0513	1.844	2.708	2.572	3.357	0.88	1.44	1.36	1.75	16	201
orf19.4684.2	RPL40B CGDID:CAF0007021 COORDS:Ca21chr4_C_albicans_SC5314:208643-208485C, translated using codon table 12 (52 amino acids) Uncharacterized ORF; Protein with similarity to the ribosomal protein portion of S. cerevisiae Rpl40Bp; colony morphology-related gene regulation by Ssn6; positively regulated by Tbf1; Spider biofilm repressed	2	58	2	2	2.638	1.4	0.0155372	0.100391	25.05	27.0455	2.145	3.259	2.292	3.037	1.1	1.7	1.2	1.6	33	811
orf19.4525	orf19.4525 CGDID:CAL0002692 COORDS:Ca21chr1_C_albicans_SC5314:412836-413840W, translated using codon table 12 (334 amino acids) Uncharacterized ORF; Protein of unknown function	6	33	6	6	2.636	1.4	0.0254614	0.152314	32.18	24.9023	1.799	2.261	3.075	3.343	0.85	1.18	1.62	1.74	20	528
orf19.4430	orf19.4430 CGDID:CAL0001806 COORDS:Ca21chr1_C_albicans_SC5314:1600458-1602098W, translated using codon table 12 (546 amino acids) Uncharacterized ORF; Protein of unknown function	8	32	8	8	2.635	1.4	0.0237852	0.143783	20.5	24.7599	2.36	1.454	3.057	2.942	1.24	0.54	1.61	1.56	19	531
orf19.2102	CKB1 CGDID:CAL0005264 COORDS:Ca21chr2_C_albicans_SC5314:38158-37277C, translated using codon table 12 (293 amino acids) Verified ORF; Regulatory subunit of protein kinase CK2 (casein kinase II), beta subunit; null mutants are hypersensitive to caspofungin and hydrogen peroxide medium	6	58	6	6	2.625	1.39	0.0370605	0.205234	50.22	25.3523	1.391	3.304	2.086	3.724	0.48	1.72	1.06	1.9	24	590
orf19.7050	NOP15 CGDID:CAL0002077 COORDS:Ca21chr7_C_albicans_SC5314:127379-128182W, translated using codon table 12 (267 amino acids) Uncharacterized ORF; Nucleolar ribosome biogenesis factor; hyphal-induced expression; Hap43-induced; rat catheter biofilm induced	5	33	5	5	2.619	1.39	0.0409969	0.223649	27.78	25.1747	2.265	3.191	1.78	3.028	1.18	1.67	0.83	1.6	22	345
orf19.7224	orf19.7224 CGDID:CAL0003803 COORDS:Ca21chr1_C_albicans_SC5314:3123255-3124931W, translated using codon table 12 (558 amino acids) Uncharacterized ORF; Protein of unknown function	4	14	4	4	2.617	1.39	0.0405007	0.221543	51.69	23.618	2.936	1.111	4.172	2.333	1.55	0.15	2.06	1.22	9	355
orf19.4304	GAP1 CGDID:CAL0000889 COORDS:Ca21chr5_C_albicans_SC5314:627851-626103C, translated using codon table 12 (582 amino acids) Verified ORF; Amino acid permease; antigenic in human/mouse; 10-12 transmembrane regions; regulated by nitrogen source; alkaline, GlcNAc, phagocytosis induced; WT virulence in mice; Spider and flow model biofilm induced	3	14	3	3	2.59	1.37	0.0436544	0.23465	20.16	23.8157	3.384	2.441	2.043	2.748	1.76	1.29	1.03	1.46	5	278
orf19.1470	RPS26A CGDID:CAL0004688 COORDS:Ca21chr2_C_albicans_SC5314:288228-287869C, translated using codon table 12 (119 amino acids) Uncharacterized ORF; Ribosomal protein; regulated by Nrg1, Tup1; repressed upon phagocytosis by murine macrophage; alternatively spliced intron in 5'-UTR; Spider biofilm repressed	5	247	5	5	2.569	1.36	0.0126424	0.0850583	21.89	27.8972	2.221	2.971	3.142	2.212	1.15	1.57	1.65	1.15	41	3187
orf19.5959	NOP14 CGDID:CAL0003384 COORDS:Ca21chr3_C_albicans_SC5314:1052844-1055372W, translated using codon table 12 (842 amino acids) Verified ORF; Putative nucleolar protein; Hap43-induced; mutation confers resistance to 5-fluorocytosine (5-FC), 5-fluorouracil (5-FU), and tubercidin (7-deazaadenosine); heterozygous mutant is resistant to parnafungin; Spider biofilm induced	12	50	12	12	2.568	1.36	0.029417	0.171575	34.86	24.5062	2.223	4.646	1.758	2.966	1.15	2.22	0.81	1.57	20	443
orf19.2434	NPL4 CGDID:CAL0001521 COORDS:Ca21chr1_C_albicans_SC5314:1282994-1281198C, translated using codon table 12 (598 amino acids) Uncharacterized ORF; Putative ubiquitin-binding protein; regulated by Gcn2p and Gcn4p	12	62	12	12	2.567	1.36	0.01734	0.109593	11.62	26.0888	3.607	2.231	2.503	2.633	1.85	1.16	1.32	1.4	36	581
orf19.86	orf19.86 CGDID:CAL0000683 COORDS:Ca21chr6_C_albicans_SC5314:167189-167674W, translated using codon table 12 (161 amino acids) Uncharacterized ORF; Putative glutathione peroxidase; induced by peroxide, exposure to neutrophils and macrophage blood fractions; repressed during infection of macrophages; Spider biofilm induced; flow model biofilm repressed	10	65	8	8	2.562	1.36	0.0199219	0.123425	7.66	27.1445	2.545	2.578	2.314	3.196	1.35	1.37	1.21	1.68	81	859
orf19.3152	AMO2 CGDID:CAL0002338 COORDS:Ca21chr2_C_albicans_SC5314:1371756-1373771W, translated using codon table 12 (671 amino acids) Verified ORF; Protein similar to A. niger predicted peroxisomal copper amino oxidase; mutation confers hypersensitivity to toxic ergosterol analog; F-12/CO2 early biofilm induced	15	38	15	15	2.549	1.35	0.0333953	0.190438	29.71	24.8978	1.589	4.081	2.489	2.611	0.67	2.03	1.32	1.38	33	148
orf19.168	orf19.168 CGDID:CAL0003194 COORDS:Ca21chrR_C_albicans_SC5314:569697-568822C, translated using codon table 12 (291 amino acids) Uncharacterized ORF; Protein of unknown function	4	15	4	4	2.545	1.35	0.036984	0.205093	76.96	24.1045	1.534	6.26	4.175	1.551	0.62	2.65	2.06	0.63	20	189
orf19.1359	orf19.1359 CGDID:CAL0003865 COORDS:Ca21chr2_C_albicans_SC5314:2028114-2029865W, translated using codon table 12 (583 amino acids) Uncharacterized ORF; Protein of unknown function	12	43	12	12	2.543	1.35	0.0490093	0.256582	17.09	25.1009	2.029	2.616	3.873	2.473	1.02	1.39	1.95	1.31	23	824
orf19.2379	NOT4 CGDID:CAL0000791 COORDS:Ca21chrR_C_albicans_SC5314:759538-757726C, translated using codon table 12 (576 amino acids) Verified ORF; Putative E3 ubiquitin-protein ligase; required for maintenance, but not induction, of hyphal development; homozygous null mutant is avirulent in mouse systemic infection despite persistence in host; repressed in rat oral candidiasis	10	35	10	10	2.533	1.34	0.0475932	0.251127	21.95	24.9717	3.013	2.804	1.61	2.289	1.59	1.49	0.69	1.19	25	228
orf19.6672	MDJ1 CGDID:CAL0004107 COORDS:Ca21chr5_C_albicans_SC5314:803173-804639W, translated using codon table 12 (488 amino acids) Uncharacterized ORF; Putative member of the HSP40 (DnaJ) family of chaperones; rat catheter and Spider biofilm induced	11	40	11	11	2.511	1.33	0.0281067	0.16549	13.41	25.7766	2.968	2.465	2.105	2.559	1.57	1.3	1.07	1.36	26	586
orf19.5615	AYR2 CGDID:CAL0000562 COORDS:Ca21chr6_C_albicans_SC5314:687829-686936C, translated using codon table 12 (297 amino acids) Uncharacterized ORF; Putative NADPH-dependent 1-acyl dihydroxyacetone phosphate reductase; shows colony morphology-related gene regulation by Ssn6p	3	3	3	3	0.398	-1.33	0.00149501	0.0128335	53.22	23.7361	0.506	0.313	1.436	0.275	-0.98	-1.68	0.52	-1.86	23	21
orf19.5079	CDR4 CGDID:CAL0001762 COORDS:Ca21chr1_C_albicans_SC5314:1758073-1762545W, translated using codon table 12 (1490 amino acids) Verified ORF; Putative ABC transporter superfamily; fluconazole, Sfu1, Hog1, core stress response induced; caspofungin repressed; fluconazole resistance not affected by mutation or correlated with expression; rat catheter and flow model biofilm induced	21	78	18	18	0.391	-1.35	0.000509444	0.00475875	18.26	25.0018	0.576	0.378	0.405	0.323	-0.8	-1.4	-1.3	-1.63	21	752
orf19.5180	PRX1 CGDID:CAL0002689 COORDS:Ca21chr7_C_albicans_SC5314:605347-606078W, translated using codon table 12 (243 amino acids) Verified ORF; Thioredoxin peroxidase; transcriptionally induced by interaction with macrophage; fluconazole induced; Fkh2p-downregulated; caspofungin repressed; protein present in exponential and stationary growth phase yeast cultures	18	180	18	18	0.388	-1.37	6.36428e-05	0.000683269	9.11	28.9528	0.35	0.499	0.394	0.382	-1.51	-1	-1.35	-1.39	77	2358
orf19.1451	SRB9 CGDID:CAL0004613 COORDS:Ca21chr2_C_albicans_SC5314:260784-265781W, translated using codon table 12 (1665 amino acids) Verified ORF; Subunit of the RNA polymerase II mediator complex; transposon mutation affects filamentous growth; suppresses S. cerevisiae diploid filamentous (flo8, ste7, ste12, tec1) or haploid invasive (flo8) mutant growth defects	7	12	7	7	0.387	-1.37	0.00936631	0.0656947	88.91	22.656	1.43	0.568	0.159	0.263	0.52	-0.82	-2.66	-1.93	7	50
orf19.2125	orf19.2125 CGDID:CAL0005305 COORDS:Ca21chr6_C_albicans_SC5314:986080-986535W, translated using codon table 12 (151 amino acids) Uncharacterized ORF; Protein of unknown function; GlcNAc-induced protein; Spider biofilm induced; rat catheter biofilm repressed	3	12	3	3	0.384	-1.38	0.000397141	0.00378884	83.22	24.3642	0.185	0.598	0.886	0.247	-2.44	-0.74	-0.17	-2.02	17	119
orf19.6877	PNG2 CGDID:CAL0005876 COORDS:Ca21chr2_C_albicans_SC5314:1157113-1160064W, translated using codon table 12 (983 amino acids) Verified ORF; Putative peptide:N-glycanase; gene has variable numbers of 12-bp repeats; induced by caspofungin, ciclopirox olamine, ketoconazole or hypoxia; gene of core caspofungin response; Hap43-induced; Spider biofilm induced	13	60	13	13	0.379	-1.4	5.76207e-05	0.000623605	12.59	26.3251	0.393	0.437	0.321	0.366	-1.35	-1.19	-1.64	-1.45	16	915
orf19.244	DCG1 CGDID:CAL0003981 COORDS:Ca21chr3_C_albicans_SC5314:554474-553776C, translated using codon table 12 (232 amino acids) Uncharacterized ORF; Protein of unknown function; ortholog of S. cerevisiae Dcg1; transcript regulated by Nrg1 and Mig1	3	13	3	3	0.373	-1.42	0.000495119	0.00465736	46.25	23.958	0.957	0.378	0.368	0.169	-0.06	-1.4	-1.44	-2.57	22	498
orf19.3822	SCS7 CGDID:CAL0001985 COORDS:Ca21chr4_C_albicans_SC5314:987869-989005W, translated using codon table 12 (378 amino acids) Verified ORF; Putative ceramide hydroxylase; regulated by Nrg1; induced in high iron; fluconazole-induced; Hap43-repressed; Spider biofilm induced	10	85	10	10	0.372	-1.43	0.000123913	0.0012759	20.54	26.7056	0.475	0.415	0.333	0.321	-1.07	-1.27	-1.59	-1.64	44	800
orf19.5799	orf19.5799 CGDID:CAL0001560 COORDS:Ca21chr2_C_albicans_SC5314:608308-606248C, translated using codon table 12 (686 amino acids) Uncharacterized ORF; Protein of unknown function	13	42	13	13	0.371	-1.43	0.000291744	0.0028371	46.1	25.2619	0.254	0.299	0.601	0.46	-1.98	-1.74	-0.73	-1.12	30	249
orf19.4215	FET34 CGDID:CAL0000100 COORDS:Ca21chr6_C_albicans_SC5314:78587-76710C, translated using codon table 12 (625 amino acids) Verified ORF; Multicopper ferroxidase; induced by low iron, ciclopirox olamine, ketoconazole, hypoxia; alkaline induced by Rim101; repressed in fluconazole-resistant isolate; Sfu1, Hog1 repressed; complements S. cerevisiae fet3; Spider biofilm induced	5	43	4	4	0.366	-1.45	6.49634e-05	0.000695592	11.2	26.048	0.355	0.464	0.377	0.326	-1.49	-1.11	-1.41	-1.62	15	393
orf19.6893	orf19.6893 CGDID:CAL0005917 COORDS:Ca21chr2_C_albicans_SC5314:1187214-1185853C, translated using codon table 12 (453 amino acids) Uncharacterized ORF; Protein of unknown function	7	19	7	7	0.366	-1.45	0.0167295	0.106403	17.22	22.3716	1.845	0.363	0.299	0.37	0.88	-1.46	-1.74	-1.44	19	75
orf19.734	GLK1 CGDID:CAL0001803 COORDS:Ca21chrR_C_albicans_SC5314:1559103-1560521W, translated using codon table 12 (472 amino acids) Uncharacterized ORF; Putative glucokinase; transcript regulated upon yeast-hyphal switch; Efg1 regulated; fluconazole-induced; induced in core stress response; colony morphology-related gene regulation by Ssn6; GlcNAc-induced protein	31	334	31	31	0.365	-1.45	2.60628e-05	0.000296409	14	29.7651	0.446	0.353	0.377	0.316	-1.16	-1.5	-1.41	-1.66	80	4849
orf19.1853	HHT2 CGDID:CAL0001692 COORDS:Ca21chrR_C_albicans_SC5314:1462310-1462720W, translated using codon table 12 (136 amino acids) Uncharacterized ORF; Putative histone H3; farnesol regulated; Hap43-induced; rat catheter and Spider biofilm repressed	4	71	4	0	0.361	-1.47	2.18717e-05	0.000252307	55.4	30.4496	0.466	0.663	0.279	0.047	-1.1	-0.59	-1.84	-4.4	40	559
orf19.4135	PRC2 CGDID:CAL0005673 COORDS:Ca21chr5_C_albicans_SC5314:322744-324240W, translated using codon table 12 (498 amino acids) Uncharacterized ORF; Putative carboxypeptidase; induced by human neutrophils; Spider biofilm induced	4	12	4	4	0.354	-1.5	0.0012062	0.010534	105.39	22.9475	0.224	2.238	0.01	0.559	-2.16	1.16	-6.64	-0.84	13	209
orf19.3803	MNN22 CGDID:CAL0001902 COORDS:Ca21chr4_C_albicans_SC5314:1020660-1018891C, translated using codon table 12 (589 amino acids) Verified ORF; Alpha-1,2-mannosyltransferase; required for normal cell wall mannan; regulated by Tsa1, Tsa1B at 37 deg; repressed in core stress response; NO, Hog1 induced; confers sensitivity to cell wall perturbing agents; Spider biofilm repressed	11	21	11	11	0.353	-1.5	0.000138726	0.00142114	11.02	24.3094	0.284	0.356	0.35	0.411	-1.82	-1.49	-1.51	-1.28	26	95
orf19.260	SLD1 CGDID:CAL0004027 COORDS:Ca21chr3_C_albicans_SC5314:580397-578643C, translated using codon table 12 (584 amino acids) Verified ORF; Sphingolipid delta-8 desaturase; catalyzes desaturation at C8 in the long-chain base moiety of ceramides in glucosylceramide synthesis, important for virulence; ketoconazole and hypoxia induced; Hap43-repressed; Spider biofilm induced	13	36	13	13	0.352	-1.51	0.000131957	0.00135525	24.46	25.0656	0.461	0.391	0.316	0.289	-1.12	-1.35	-1.66	-1.79	31	484
orf19.2837	ALG5 CGDID:CAL0005117 COORDS:Ca21chrR_C_albicans_SC5314:638526-637555C, translated using codon table 12 (323 amino acids) Uncharacterized ORF; Putative glucosyltransferase involved in cell wall mannan biosynthesis; possibly an essential gene, disruptants not obtained by UAU1 method	2	4	2	2	0.352	-1.51	0.0348945	0.196208	135	21.3862	0.352	0.01	3.937		-1.51	-6.64	1.98		6	74
orf19.4793	orf19.4793 CGDID:CAL0004612 COORDS:Ca21chr1_C_albicans_SC5314:2055044-2055643W, translated using codon table 12 (199 amino acids) Uncharacterized ORF; Putative ribosome-associated protein; ortholog of S. cerevisiae Tma16; Hap43-induced gene; Spider biofilm induced	4	13	4	4	0.351	-1.51	0.00679122	0.0494421	56.9	22.5957		0.351	1.237	0.254		-1.51	0.31	-1.98	19	122
orf19.7469	ARG1 CGDID:CAL0005634 COORDS:Ca21chrR_C_albicans_SC5314:151128-149878C, translated using codon table 12 (416 amino acids) Verified ORF; Argininosuccinate synthase; arginine synthesis; Gcn4, Rim101 regulated; induced by amino acid starvation (3-AT), benomyl treatment; stationary phase enriched protein; repressed in alkalinizing medium; rat catheter, Spider biofilm induced	14	38	14	14	0.348	-1.52	8.55198e-05	0.000906059	52.9	25.1021	0.268	0.721	0.453	0.246	-1.9	-0.47	-1.14	-2.02	44	272
orf19.1357	FCY21 CGDID:CAL0003863 COORDS:Ca21chr2_C_albicans_SC5314:2034842-2036386W, translated using codon table 12 (514 amino acids) Verified ORF; High affinity, high capacity, hypoxanthine-adenine-guanine-cytosine/H+ symporter; similar to S. cerevisiae Fcy2; mutation confers resistance to 5-fluorocytosine (5-FC); flow model biofilm induced	2	4	2	2	0.34	-1.56	0.0323347	0.185177	45.8	21.0119	0.296	0.64	0.01	0.391	-1.76	-0.64	-6.64	-1.35	4	71
orf19.7586	CHT3 CGDID:CAL0000219 COORDS:Ca21chrR_C_albicans_SC5314:2161835-2163538W, translated using codon table 12 (567 amino acids) Verified ORF; Major chitinase; secreted; functional homolog of S. cerevisiae Cts1p; 4 N-glycosylation motifs; possible O-mannosylation; putative signal peptide; hyphal-repressed; farnesol upregulated in biofilm; regulated by Efg1p, Cyr1p, Ras1p	4	12	4	4	0.339	-1.56	0.000284292	0.00277133	51.47	23.7298	0.385	0.77	0.299	0.205	-1.38	-0.38	-1.74	-2.29	17	72
orf19.3615	orf19.3615 CGDID:CAL0000313 COORDS:Ca21chr2_C_albicans_SC5314:1753971-1755452W, translated using codon table 12 (493 amino acids) Uncharacterized ORF; Protein of unknown function; induced in core caspofungin response; expression upregulated in an ssr1 null mutant; induced by nitric oxide independent of Yhb1p	7	32	7	7	0.329	-1.6	0.000119647	0.00123512	31.35	24.1339	0.349	0.31	0.182	0.516	-1.52	-1.69	-2.46	-0.95	33	413
orf19.1333	SNG3 CGDID:CAL0003790 COORDS:Ca21chr7_C_albicans_SC5314:755677-753848C, translated using codon table 12 (609 amino acids) Verified ORF; Putative membrane transporter; Hap43p-induced gene; mutation confers hypersensitivity to toxic ergosterol analog; shows colony morphology-related gene regulation by Ssn6p	2	12	2	2	0.325	-1.62	0.000858647	0.00769913	116.26	22.8488	1.506	0.325		0.167	0.59	-1.62		-2.58	6	186
orf19.5005	OSM2 CGDID:CAL0001569 COORDS:Ca21chr1_C_albicans_SC5314:3006473-3008419W, translated using codon table 12 (648 amino acids) Uncharacterized ORF; Putative mitochondrial fumarate reductase; regulated by Ssn6p, Gcn2p, and Gcn4p; Hog1p-downregulated; stationary phase enriched protein; Hap43p-repressed gene	19	66	19	19	0.324	-1.62	3.25999e-05	0.000365591	8.41	25.6159	0.306	0.342	0.308	0.537	-1.71	-1.55	-1.7	-0.9	34	704
orf19.1727	PMC1 CGDID:CAL0000810 COORDS:Ca21chr3_C_albicans_SC5314:264975-268610W, translated using codon table 12 (1211 amino acids) Verified ORF; Vacuolar calcium P-type ATPase; transcript regulated by calcineurin and fluconazole; mutant shows increased resistance to fluconazole, lithium; increased sensitivity to calcium; Spider biofilm induced	8	27	8	8	0.322	-1.63	6.82361e-05	0.000726769	51.16	24.1851	0.239	0.434	0.238	0.491	-2.06	-1.2	-2.07	-1.03	9	213
orf19.1415	FRE10 CGDID:CAL0004487 COORDS:Ca21chr4_C_albicans_SC5314:923142-925262W, translated using codon table 12 (706 amino acids) Verified ORF; Major cell-surface ferric reductase under low-iron conditions; 7 transmembrane regions and a secretion signal predicted; Tup1, Rim101, Ssn6, Hog1, caspofungin repressed; ciclopirox olamine induced; rat catheter biofilm induced	12	42	12	12	0.316	-1.66	5.00897e-05	0.000547992	41.3	25.3886	0.296	0.338	0.639	0.213	-1.76	-1.56	-0.65	-2.23	21	412
orf19.1691	orf19.1691 CGDID:CAL0000188 COORDS:Ca21chr3_C_albicans_SC5314:335872-336459W, translated using codon table 12 (195 amino acids) Verified ORF; Plasma-membrane-localized protein; filament induced; Hog1, ketoconazole, fluconazole and hypoxia-induced; regulated by Nrg1, Tup1, Upc2; induced by prostaglandins; flow model biofilm induced; rat catheter and Spider biofilm repressed	9	83	9	9	0.309	-1.7	2.93214e-06	3.75949e-05	77.83	27.4403	0.747	0.211	0.155	0.451	-0.42	-2.25	-2.69	-1.15	58	1604
orf19.5645	MET15 CGDID:CAL0000641 COORDS:Ca21chr4_C_albicans_SC5314:31982-30660C, translated using codon table 12 (440 amino acids) Verified ORF; O-acetylhomoserine O-acetylserine sulfhydrylase; sulfur amino acid synthesis; immunogenic; Hog1, adherence-induced; brown color of mutant in Pb(2+) medium a visual selection; chlamydospore formation induced, F-12/CO2 biofilm induced	17	206	17	17	0.307	-1.7	1.64555e-06	2.15096e-05	46.66	29.7618	0.527	0.182	0.254	0.373	-0.92	-2.46	-1.98	-1.42	59	2505
orf19.2602	OPT1 CGDID:CAL0003352 COORDS:Ca21chrR_C_albicans_SC5314:443243-440892C, translated using codon table 12 (783 amino acids) Verified ORF; Oligopeptide transporter; transports 3-to-5-residue peptides; alleles are distinct, one has intron; suppresses S. cerevisiae ptr2-2 mutant defects; induced by BSA or peptides; Stp3p, Hog1p regulated; flow model biofilm induced	3	9	3	3	0.307	-1.71	2.53184e-05	0.000288853	27.15	24.2982	0.311	0.227	0.485	0.302	-1.68	-2.14	-1.04	-1.73	7	64
orf19.3325	orf19.3325 CGDID:CAL0004098 COORDS:Ca21chr1_C_albicans_SC5314:267474-265492C, translated using codon table 12 (660 amino acids) Uncharacterized ORF; Putative glycogen synthesis initiator; regulated by Efg1 and Efh1; Hog1-repressed; colony morphology-related gene regulation by Ssn6; induced by prostaglandins; flow model biofilm induced	10	41	10	10	0.297	-1.75	1.20283e-05	0.000144125	14.88	25.149	0.264	0.508	0.32	0.276	-1.92	-0.98	-1.64	-1.86	20	449
orf19.6021	IHD2 CGDID:CAL0005068 COORDS:Ca21chr1_C_albicans_SC5314:167084-167830W, translated using codon table 12 (248 amino acids) Uncharacterized ORF; Protein of unknown function; induced during hyphae development; induced in low iron; Spider biofilm induced	3	10	3	3	0.295	-1.76	0.00166812	0.0141984	53.83	22.746	0.79	0.397	0.22	0.214	-0.34	-1.33	-2.19	-2.23	19	77
orf19.6140	FRE30 CGDID:CAL0006027 COORDS:Ca21chrR_C_albicans_SC5314:1586310-1587170W, translated using codon table 12 (286 amino acids) Uncharacterized ORF; Protein with similarity to ferric reductases; downregulated in response to amphotericin B, estradiol, or ciclopirox olamine, and upregulated by interaction with macrophage; un-merged from orf19.6139 in a revision of Assembly 21	6	24	6	6	0.292	-1.77	6.63293e-05	0.000708333	64.2	23.8426	0.198	0.423	0.503	0.202	-2.33	-1.24	-0.99	-2.31	17	279
orf19.5612	BMT4 CGDID:CAL0000558 COORDS:Ca21chr6_C_albicans_SC5314:682872-685241W, translated using codon table 12 (789 amino acids) Verified ORF; Beta-mannosyltransferase; for elongation of beta-mannose chains on the acid-labile fraction of cell wall phosphopeptidomannan; 9-gene family member; regulated by Tsa1, Tsa1B; flow model biofilm induced; rat catheter biofilm repressed	6	15	6	6	0.291	-1.78	0.000116743	0.00120824	7.64	23.3606	0.28	0.273	0.302	0.348	-1.84	-1.87	-1.73	-1.52	11	69
orf19.3523	CRK1 CGDID:CAL0005839 COORDS:Ca21chr2_C_albicans_SC5314:1029687-1027450C, translated using codon table 12 (745 amino acids) Verified ORF; Protein kinase of the Cdc2 subfamily involved in hyphal development, virulence; promotes hyphal development independently of Cph1 and Efg1; functionally complements pheromone hypersensitivity of S. cerevisiae sgv1 mutant; Hap43p-repressed	3	18	2	2	0.29	-1.78	0.0127607	0.0850583	79.54	21.8781	0.242	0.14	2.281	0.349	-2.05	-2.83	1.19	-1.52	4	87
orf19.583	orf19.583 CGDID:CAL0000331 COORDS:Ca21chr5_C_albicans_SC5314:190840-189518C, translated using codon table 12 (440 amino acids) Verified ORF; Indoleamine 2,3-dioxygenase (IDO); rate-limiting enzyme of tryptophan catabolism via kynurenine; enzyme inhibition by 1-methyl-D,L-tryptophan increases hyphal growth; expressed in yeast and hyphae; rat catheter and Spider biofilm induced	4	17	4	4	0.289	-1.79	4.03717e-05	0.000447759	64.48	23.8526	0.44	0.033	0.189	0.441	-1.18	-4.92	-2.4	-1.18	18	317
orf19.6563.1	orf19.6563.1 CGDID:CAF0007084 COORDS:Ca21chr7_C_albicans_SC5314:347247-347584W, translated using codon table 12 (88 amino acids) Uncharacterized ORF; Protein of unknown function	3	13	3	3	0.275	-1.86	0.011244	0.0773818	51.75	21.4299	3.161		0.204	0.275	1.66		-2.29	-1.86	36	116
orf19.5156	orf19.5156 CGDID:CAL0002593 COORDS:Ca21chr7_C_albicans_SC5314:659536-660138W, translated using codon table 12 (200 amino acids) Uncharacterized ORF; Protein similar to S. cerevisiae Phs1p, which is required for growth; has six putative membrane-spanning regions	2	13	2	2	0.263	-1.93	9.02574e-05	0.000951247	83.41	22.9111	2.336	0.137	0.213	0.326	1.22	-2.86	-2.23	-1.62	18	499
orf19.4943	PSA2 CGDID:CAL0006302 COORDS:Ca21chr1_C_albicans_SC5314:2874278-2875654W, translated using codon table 12 (458 amino acids) Uncharacterized ORF; Mannose-1-phosphate guanyltransferase; Hap43, macrophage-repressed; stationary phase enriched protein; Spider biofilm induced; rat catheter biofilm repressed	12	60	12	12	0.258	-1.95	1.73418e-07	2.45839e-06	30.18	26.1571	0.429	0.261	0.256	0.139	-1.22	-1.94	-1.97	-2.85	36	1334
orf19.2686	orf19.2686 CGDID:CAL0003533 COORDS:Ca21chr4_C_albicans_SC5314:635720-633978C, translated using codon table 12 (580 amino acids) Uncharacterized ORF; Protein of unknown function	12	37	12	12	0.256	-1.96	1.02339e-06	1.36429e-05	34.1	24.494	0.313	0.501	0.21	0.207	-1.67	-1	-2.25	-2.27	36	186
orf19.5025	MET3 CGDID:CAL0001619 COORDS:Ca21chr1_C_albicans_SC5314:3051624-3053207W, translated using codon table 12 (527 amino acids) Uncharacterized ORF; ATP sulfurlyase; sulfate assimilation; repressed by Met, Cys, Sfu1, or in fluconazole-resistant isolate; Hog1, caspofungin, white phase-induced; induced on biofilm formation, even in presence of Met and Cys; Spider, F-12/CO2 biofilm induced	23	217	23	23	0.236	-2.08	1.16843e-08	1.71058e-07	24.92	28.5551	0.488	0.189	0.217	0.256	-1.04	-2.41	-2.21	-1.96	67	2716
orf19.3646	CTR1 CGDID:CAL0000406 COORDS:Ca21chr6_C_albicans_SC5314:141631-140876C, translated using codon table 12 (251 amino acids) Verified ORF; Copper transporter; transcribed in low copper; induced Mac1, Tye7, macrophage interaction, alkaline pH via Rim101; 17-beta-estradiol repressed; complements S. cerevisiae ctr1 ctr3 copper transport mutant; flow model/Spider biofilm induced	5	39	5	5	0.233	-2.1	2.90055e-08	4.20059e-07	17.6	26.1043	0.197	0.846	0.222	0.246	-2.34	-0.24	-2.17	-2.02	36	725
orf19.3669	SHA3 CGDID:CAL0000440 COORDS:Ca21chr1_C_albicans_SC5314:444259-442472C, translated using codon table 12 (595 amino acids) Verified ORF; Putative ser/thr kinase involved in glucose transport; Tn mutation affects filamentous growth; fluconazole-induced; ketoconazole-repressed; induced in by alpha pheromone in SpiderM; possibly essential; flow model biofilm induced	3	3	3	3	0.225	-2.15	1.06393e-05	0.000128631	154.49	23.2682	0.537	0.01	0.094	0.749	-0.9	-6.64	-3.4	-0.42	5	34
orf19.17	SCP1 CGDID:CAL0000508 COORDS:Ca21chr2_C_albicans_SC5314:1301909-1301325C, translated using codon table 12 (194 amino acids) Uncharacterized ORF; Putative cortical actin cytoskeleton protein; constitutive expression independent of MTL or white-opaque status	3	5	3	3	0.222	-2.17	0.000219869	0.00217626	51.06	22.6269	0.238	0.089	0.584	0.208	-2.07	-3.49	-0.78	-2.27	15	107
orf19.6860	orf19.6860 CGDID:CAL0005824 COORDS:Ca21chr4_C_albicans_SC5314:1128823-1129515W, translated using codon table 12 (230 amino acids) Uncharacterized ORF; Protein of unknown function	3	6	3	3	0.221	-2.18	1.90786e-05	0.000221995	122.29	22.8282	0.221	0.109		1.262	-2.18	-3.2		0.34	12	72
orf19.5610	ARG3 CGDID:CAL0000556 COORDS:Ca21chr6_C_albicans_SC5314:678124-679161W, translated using codon table 12 (345 amino acids) Uncharacterized ORF; Putative ornithine carbamoyltransferase; Gcn4-regulated; Hap43-induced; repressed in alkalinizing medium; rat catheter and Spider biofilm induced	2	4	2	2	0.219	-2.19	0.00243934	0.0200424	24.71	21.6067	0.189	0.01	0.266	0.252	-2.4	-6.64	-1.91	-1.99	10	42
orf19.6081	PHR2 CGDID:CAL0005209 COORDS:Ca21chr1_C_albicans_SC5314:37852-39486W, translated using codon table 12 (544 amino acids) Verified ORF; Glycosidase; role in vaginal not systemic infection (low pH not neutral); low pH, high iron, fluconazole, Hap43-induced; Rim101-repressed at pH8; rat catheter biofilm induced; Bcr1-repressed in RPMI a/a biofilms	9	71	8	8	0.216	-2.21	1.8712e-09	2.84281e-08	5.88	27.7728	0.222	0.414	0.205	0.21	-2.17	-1.27	-2.28	-2.25	33	614
orf19.4523	orf19.4523 CGDID:CAL0002688 COORDS:Ca21chr1_C_albicans_SC5314:416475-417098W, translated using codon table 12 (207 amino acids) Uncharacterized ORF; Protein of unknown function	3	6	3	3	0.215	-2.22	0.000601964	0.0055585	147.94	22.418	100		0.01	0.215	6.64		-6.64	-2.22	19	45
orf19.4477	CSH1 CGDID:CAL0001962 COORDS:Ca21chr1_C_albicans_SC5314:845857-844844C, translated using codon table 12 (337 amino acids) Verified ORF; Aldo-keto reductase; role in fibronectin adhesion, cell surface hydrophobicity; regulated by temperature, growth phase, benomyl, macrophage interaction; azole resistance associated; Spider biofilm induced; rat catheter biofilm repressed	16	105	10	10	0.214	-2.22	4.58188e-09	6.8321e-08	6.92	26.4421	0.197	0.422	0.213	0.215	-2.34	-1.25	-2.23	-2.22	53	1898
orf19.1767	orf19.1767 CGDID:CAL0000903 COORDS:Ca21chr2_C_albicans_SC5314:2081249-2083090W, translated using codon table 12 (613 amino acids) Uncharacterized ORF; Protein of unknown function	3	6	3	3	0.209	-2.26	0.00228689	0.0189252	1544.71	21.4603		0.01		4.362		-6.64		2.13	7	20
orf19.2367	orf19.2367 CGDID:CAL0000771 COORDS:Ca21chrR_C_albicans_SC5314:1493326-1493772W, translated using codon table 12 (148 amino acids) Uncharacterized ORF; Putative protein of unknown function; Hap43-induced; repressed by Rim101; Spider biofilm induced	3	6	3	3	0.204	-2.29	0.00289273	0.0235115	61.61	21.0973	1.674		0.144	0.204	0.74		-2.8	-2.29	30	43
orf19.7212	orf19.7212 CGDID:CAL0003766 COORDS:Ca21chr1_C_albicans_SC5314:3091220-3093523W, translated using codon table 12 (767 amino acids) Verified ORF; Phosphorylated protein; homozygous transposon insertion causes decreased colony wrinkling in filamentous growth-inducing conditions, but does not block hyphal formation in liquid media; Hap43-repressed	4	13	4	4	0.2	-2.32	0.000204155	0.00203953	17.98	22.4568	0.2		0.227	0.103	-2.32		-2.14	-3.28	11	153
orf19.391	UPC2 CGDID:CAL0004944 COORDS:Ca21chr1_C_albicans_SC5314:1860375-1858237C, translated using codon table 12 (712 amino acids) Verified ORF; Zn2-Cys6 transcript factor; regulator of ergosterol biosynthetic genes and sterol uptake; binds ERG2 promoter; induced by ergosterol depletion, by azoles, anaerobicity; macrophage/pseudohyphal-repressed; flow model biofilm induced	5	18	5	5	0.198	-2.34	3.06022e-07	4.29284e-06	45.44	23.4798	0.4	0.01	0.219	0.179	-1.32	-6.64	-2.19	-2.48	16	55
orf19.4356	HGT3 CGDID:CAL0001043 COORDS:Ca21chrR_C_albicans_SC5314:860668-862611W, translated using codon table 12 (647 amino acids) Uncharacterized ORF; Putative glucose transporter of the major facilitator superfamily; the C. albicans glucose transporter family comprises 20 members; 12 probable membrane-spanning segments, extended C terminus; expressed in rich medium with 2% glucose	2	10	2	2	0.193	-2.37	0.000990853	0.00878673	34.26	21.619	0.022	0.34	0.188	0.199	-5.49	-1.55	-2.41	-2.33	7	104
orf19.6139	FRE7 CGDID:CAL0006013 COORDS:Ca21chrR_C_albicans_SC5314:1587228-1588439W, translated using codon table 12 (403 amino acids) Verified ORF; Copper-regulated cupric reductase; repressed by ciclopirox olamine or 17-beta-estradiol; induced by alkaline conditions or interaction with macrophage; Spider biofilm induced	7	19	7	7	0.19	-2.4	1.04395e-08	1.53392e-07	8.34	24.4802	0.207	0.098	0.184	0.196	-2.28	-3.34	-2.44	-2.35	24	121
orf19.3332	orf19.3332 CGDID:CAL0004114 COORDS:Ca21chr1_C_albicans_SC5314:284652-287630W, translated using codon table 12 (992 amino acids) Uncharacterized ORF; Ortholog of Bre4 in S. cerevisiae has a role in brefeldin A resistence; a drug that affect intracellular transport; Spider biofilm induced	3	3	3	3	0.187	-2.42	0.0123164	0.0836184	127.74	19.6982		1.349	0.187	0.01		0.43	-2.42	-6.64	7	24
orf19.753	MNN15 CGDID:CAL0001863 COORDS:Ca21chr1_C_albicans_SC5314:1017748-1020039W, translated using codon table 12 (763 amino acids) Uncharacterized ORF; Putative alpha-1,3-mannosyltransferase; predicted role in protein O-linked glycosylation; Spider biofilm induced	6	9	6	6	0.184	-2.44	0.00129283	0.0111934	52.7	21.3723	0.184	0.01		0.286	-2.44	-6.64		-1.81	11	78
orf19.4950	AKR1 CGDID:CAL0006326 COORDS:Ca21chr1_C_albicans_SC5314:2886263-2883822C, translated using codon table 12 (813 amino acids) Uncharacterized ORF; Ankyrin-repeat protein; induced by fluphenazine	7	23	7	7	0.174	-2.53	5.73662e-07	7.93665e-06	25.33	23.1557	0.145	0.227	0.199	0.151	-2.78	-2.14	-2.33	-2.73	15	376
orf19.1996	CHA1 CGDID:CAL0002743 COORDS:Ca21chr2_C_albicans_SC5314:215567-216628W, translated using codon table 12 (353 amino acids) Verified ORF; Similar to catabolic ser/thr dehydratases; repressed by Rim101; induced in low iron; regulated on white-opaque switch; filament induced; Tn mutation affects filamentation; flow model biofilm induced; Spider biofilm repressed	6	17	6	6	0.171	-2.55	8.81465e-08	1.25843e-06	52.4	23.919	0.531	0.166	0.01	0.176	-0.91	-2.59	-6.64	-2.5	23	188
orf19.4390	orf19.4390 CGDID:CAL0001169 COORDS:Ca21chrR_C_albicans_SC5314:767513-769012W, translated using codon table 12 (499 amino acids) Uncharacterized ORF; Protein of unknown function; repressed by alpha pheromone in SpiderM medium; transcript induced by Mnl1 under weak acid stress	3	7	3	3	0.168	-2.58	2.13175e-09	3.2144e-08	117.92	25.0073	0.498	0.087	0.082	0.323	-1.01	-3.52	-3.61	-1.63	10	59
orf19.5782	orf19.5782 CGDID:CAL0001535 COORDS:Ca21chr2_C_albicans_SC5314:636276-634021C, translated using codon table 12 (751 amino acids) Uncharacterized ORF; Protein of unknown function	2	4	2	2	0.166	-2.59	0.00122271	0.0106551	52.39	20.823			0.118	0.235			-3.09	-2.09	5	74
orf19.700	SEO1 CGDID:CAL0001698 COORDS:Ca21chrR_C_albicans_SC5314:1429476-1431299W, translated using codon table 12 (607 amino acids) Uncharacterized ORF; Protein with similarity to permeases; Sfu1-repressed; flucytosine induced; induced by Mnl1 under weak acid stress; flow model biofilm repressed	6	18	6	6	0.162	-2.63	1.49718e-05	0.000177806	30.88	22.5763	0.22	0.141	0.01	0.187	-2.18	-2.83	-6.64	-2.42	14	154
orf19.7344	orf19.7344 CGDID:CAL0004636 COORDS:Ca21chrR_C_albicans_SC5314:2023763-2026270W, translated using codon table 12 (835 amino acids) Uncharacterized ORF; Protein of unknown function	2	17	2	2	0.162	-2.63	1.85392e-05	0.000216345	144.4	22.518	0.474	0.071	0.052	0.371	-1.08	-3.82	-4.28	-1.43	3	344
orf19.2179	SIT1 CGDID:CAL0005420 COORDS:Ca21chr2_C_albicans_SC5314:1636365-1634551C, translated using codon table 12 (604 amino acids) Verified ORF; Transporter of ferrichrome siderophores, not ferrioxamine B; required for human epithelial cell invasion in vitro, not for mouse systemic infection; regulated by iron, Sfu1, Rfg1, Tup1, Hap43; rat catheter and Spider biofilm induced	2	2	2	2	0.161	-2.64	0.00223114	0.0185208	123.57	20.5194	0.161	0.965	0.01		-2.64	-0.05	-6.64		7	52
orf19.5457	orf19.5457 CGDID:CAL0005279 COORDS:Ca21chr3_C_albicans_SC5314:22687-21254C, translated using codon table 12 (477 amino acids) Uncharacterized ORF; Protein of unknown function	2	6	2	2	0.155	-2.69	1.63614e-10	2.57309e-09	65.3	25.4896	1.119	0.01	0.158	0.152	0.16	-6.64	-2.66	-2.72	4	79
orf19.2343.1	orf19.2343.1 CGDID:CAL0120620 COORDS:Ca21chr1_C_albicans_SC5314:2386841-2386378C, translated using codon table 12 (129 amino acids) Uncharacterized ORF; Putative vacuolar H+ ATPase subunit e of the V-ATPase V0 subcomplex; added to Assembly 21 based on comparative genome analysis	1	8	1	1	0.144	-2.79	0.00022944	0.0022585	24.16	21.4408	100	0.168	0.124	0.124	6.64	-2.57	-3.01	-3.01	22	34
orf19.4795	orf19.4795 CGDID:CAL0004615 COORDS:Ca21chr1_C_albicans_SC5314:2059614-2056114C, translated using codon table 12 (1166 amino acids) Uncharacterized ORF; Protein of unknown function; Sef1-, Sfu1-, and Hap43 regulated; Spider biofilm induced	3	4	3	3	0.141	-2.83	0.000164516	0.00166836	1036.86	21.7046			0.01	1.976			-6.64	0.98	4	44
orf19.3422	FMP27 CGDID:CAL0004921 COORDS:Ca21chr6_C_albicans_SC5314:348064-340358C, translated using codon table 12 (2568 amino acids) Uncharacterized ORF; Putative mitochondrial protein; mRNA binds She3	2	9	2	2	0.136	-2.88	9.57823e-05	0.00100684	36.33	21.9989	0.133	0.01	0.139	0.255	-2.91	-6.64	-2.85	-1.97	1	144
orf19.1093	FLO8 CGDID:CAL0001280 COORDS:Ca21chr6_C_albicans_SC5314:962185-959807C, translated using codon table 12 (792 amino acids) Verified ORF; Transcription factor; required for hyphal formation and CO2 induced white-opaque switching; regulates hyphal gene expression; required for virulence in mouse systemic infection; binds Efg1p; binds Mss11p via LisH motif; has LUFS domain	2	8	2	2	0.122	-3.03	9.76151e-06	0.000118731	24.7	22.2443	0.165	0.114	0.01	0.131	-2.6	-3.13	-6.64	-2.93	3	126
orf19.2608	ADH5 CGDID:CAL0003363 COORDS:Ca21chrR_C_albicans_SC5314:455033-454023C, translated using codon table 12 (336 amino acids) Verified ORF; Putative alcohol dehydrogenase; regulated by white-opaque switch; fluconazole-induced; antigenic in murine infection; regulated by Nrg1, Tup1; Hap43, macrophage repressed, flow model biofilm induced; Spider biofilm induced	11	69	11	11	0.109	-3.2	1.55431e-15	2.53347e-14	67.34	26.8715	0.168	0.17	0.047	0.07	-2.57	-2.55	-4.4	-3.83	53	733
orf19.6393	orf19.6393 CGDID:CAL0001427 COORDS:Ca21chrR_C_albicans_SC5314:1794831-1796081W, translated using codon table 12 (416 amino acids) Uncharacterized ORF; Putative Arf3p GTPase activating protein; Hap43p-repressed gene; possibly an essential gene, disruptants not obtained by UAU1 method	2	10	2	2	0.099	-3.33	9.47862e-06	0.000115639	49.38	21.54	0.234	0.091	0.108	0.01	-2.09	-3.46	-3.21	-6.64	10	84
orf19.7657	POP3 CGDID:CAL0000921 COORDS:Ca21chrR_C_albicans_SC5314:2265749-2266495W, translated using codon table 12 (248 amino acids) Uncharacterized ORF; Putative RNase MRP and nuclear RNase P component; decreased repressed by prostaglandins; Spider biofilm induced	2	8	2	2	0.094	-3.42	4.08782e-06	5.09522e-05	688.84	22.0253	0.877	1.319	0.01	0.01	-0.19	0.4	-6.64	-6.64	12	24
orf19.3004	orf19.3004 CGDID:CAL0001328 COORDS:Ca21chr1_C_albicans_SC5314:651967-653199W, translated using codon table 12 (410 amino acids) Uncharacterized ORF; Protein of unknown function	2	3	2	2	0.094	-3.41	2.43352e-05	0.000279924	692.58	21.2654	2.493	0.01	0.01	0.88	1.32	-6.64	-6.64	-0.18	6	69
orf19.7065	PSF3 CGDID:CAL0002115 COORDS:Ca21chr7_C_albicans_SC5314:88111-87578C, translated using codon table 12 (177 amino acids) Uncharacterized ORF; Putative GINS complex subunit; cell-cycle regulated periodic mRNA expression; Spider biofilm induced	2	6	2	2	0.091	-3.46	3.15381e-06	4.01811e-05	665.87	22.0127	0.846	0.01	0.826	0.01	-0.24	-6.64	-0.28	-6.64	15	71
orf19.567	TFB3 CGDID:CAL0000277 COORDS:Ca21chr5_C_albicans_SC5314:159330-158188C, translated using codon table 12 (360 amino acids) Uncharacterized ORF; Putative C3HC4 zinc finger transcription factor; transcript positively regulated by Tbf1; Spider biofilm induced	3	13	3	3	0.09	-3.48	7.07139e-07	9.68347e-06	655.33	22.2725			0.801	0.01			-0.32	-6.64	19	182
orf19.508	QDR1 CGDID:CAL0000052 COORDS:Ca21chrR_C_albicans_SC5314:942696-941167C, translated using codon table 12 (509 amino acids) Verified ORF; Putative antibiotic resistance transporter; regulated by white-opaque switch, Nrg1, Tup1; Hap43, caspofungin repressed; repressed during chlamydospore formation; flow model biofilm induced; Spider biofilm repressed	3	12	3	3	0.089	-3.48	3.57049e-06	4.50621e-05	58.37	21.9952	0.057	0.114	0.07	0.183	-4.14	-3.13	-3.84	-2.45	8	181
orf19.6072.1	orf19.6072.1 CGDID:CAL0000158781 COORDS:Ca21chr1_C_albicans_SC5314:54559-54843W, translated using codon table 12 (94 amino acids) Uncharacterized ORF; Protein of unknown function	2	4	2	2	0.086	-3.54	1.91025e-06	2.48086e-05	126.87	22.0094	0.086	0.595		0.01	-3.54	-0.75		-6.64	35	64
orf19.4698	PTC8 CGDID:CAL0003860 COORDS:Ca21chr4_C_albicans_SC5314:174443-175708W, translated using codon table 12 (421 amino acids) Verified ORF; Predicted type 2C protein phosphatase, ser/thr-specific; required for hyphal growth; transcript induced by stress; flow model biofilm induced; Spider biofilm induced	2	4	2	2	0.083	-3.59	6.50913e-11	1.02768e-09	34.35	22.8191	0.066			0.105	-3.92			-3.26	11	0
orf19.3047	orf19.3047 CGDID:CAL0001414 COORDS:Ca21chr1_C_albicans_SC5314:726816-723187C, translated using codon table 12 (1209 amino acids) Verified ORF; Protein kinase-related protein, required for normal sensitivity to caspofungin	3	3	3	3	0.068	-3.87	9.56655e-07	1.29245e-05	503.06	21.342	1.687	0.01	0.01	0.466	0.75	-6.64	-6.64	-1.1	4	0
orf19.3770	ARG8 CGDID:CAL0001267 COORDS:Ca21chr4_C_albicans_SC5314:1083762-1082395C, translated using codon table 12 (455 amino acids) Uncharacterized ORF; Putative acetylornithine aminotransferase; Gcn2, Gcn4 regulated; rat catheter biofilm induced; Spider biofilm induced	3	5	3	3	0.061	-4.03	6.28294e-08	9.00182e-07	444.87	22.1323	0.461	0.01	0.01	0.376	-1.12	-6.64	-6.64	-1.41	7	113
orf19.6943	orf19.6943 CGDID:CAL0000268 COORDS:Ca21chr3_C_albicans_SC5314:787177-787506W, translated using codon table 12 (109 amino acids) Uncharacterized ORF; Predicted ORF from Assembly 19; removed from Assembly 20; subsequently reinstated in Assembly 21 based on comparative genome analysis	2	4	2	2	0.053	-4.23	4.70423e-07	6.55337e-06	388.28	20.6933	0.571	0.01	0.01	0.284	-0.81	-6.64	-6.64	-1.81	26	24
orf19.24	RTA2 CGDID:CAL0000522 COORDS:Ca21chr2_C_albicans_SC5314:1317228-1318589W, translated using codon table 12 (453 amino acids) Verified ORF; Flippase; sphingolipid long chain base release; mediates calcineurin-dependent resistance to azoles; stress-associate; Plc1, Ca2+, calcineurin-regulated; ketoconazole, caspofungin induced; Spider biofilm induced; flow biofilm repressed	3	8	3	3	0.041	-4.62	1e-17	1.63659e-16	42.13	22.8728	0.037	0.076	0.01	0.045	-4.76	-3.72	-6.64	-4.47	9	35
orf19.6627	orf19.6627 CGDID:CAL0003992 COORDS:Ca21chrR_C_albicans_SC5314:1233786-1234466W, translated using codon table 12 (226 amino acids) Uncharacterized ORF; Protein of unknown function; possibly transcriptionally regulated upon hyphal formation	3	4	3	3	0.021	-5.56	7.45311e-07	1.01716e-05	121.63	17.6144			0.045	0.01			-4.48	-6.64	17	43
orf19.5000	CYB2 CGDID:CAL0001565 COORDS:Ca21chr1_C_albicans_SC5314:2997207-2998889W, translated using codon table 12 (560 amino acids) Uncharacterized ORF; Putative cytochrome b2 precursor; induced in high iron; alkaline repressed; colony morphology-related gene regulation by Ssn6; Hap43-repressed; pider biofilm induced	2	9	2	2	0.012	-6.38	1e-17	1.63659e-16	29.8	22.288	0.11	0.01	0.014	0.01	-3.18	-6.64	-6.12	-6.64	5	118
orf19.5777	orf19.5777 CGDID:CAL0001519 COORDS:Ca21chr2_C_albicans_SC5314:643501-644211W, translated using codon table 12 (236 amino acids) Uncharacterized ORF; Protein of unknown function; F-12/CO2 early biofilm induced	4	5	4	4	0.01	-6.64	1e-17	1.63659e-16	0		0.01	0.01	0.01	0.01	-6.64	-6.64	-6.64	-6.64	22	34
orf19.1260	LEA1 CGDID:CAL0002983 COORDS:Ca21chr4_C_albicans_SC5314:1270531-1269830C, translated using codon table 12 (233 amino acids) Uncharacterized ORF; Predicted component of U2 snRNP; induced by alpha pheromone in SpiderM medium	3	12	3	3	0.01	-6.64	1e-17	1.63659e-16	0			0.01				-6.64			20	108
orf19.5673	OPT7 CGDID:CAL0000713 COORDS:Ca21chr4_C_albicans_SC5314:71749-69506C, translated using codon table 12 (747 amino acids) Verified ORF; Putative oligopeptide transporter; possibly transports GSH or related compounds; Hog1-induced; expression of OPT6, -7, or -8 does not suppress defect of mutant lacking OPT1-3; Hap43-repressed; F-12/CO2 early biofilm induced	3	3	3	3	0.01	-6.64	1e-17	1.63659e-16	0		0.01	0.01	0.01	0.01	-6.64	-6.64	-6.64	-6.64	8	0
orf19.5984	orf19.5984 CGDID:CAL0003451 COORDS:Ca21chr3_C_albicans_SC5314:1098032-1099033W, translated using codon table 12 (333 amino acids) Verified ORF; Putative protein of unknown function; homozygous transposon insertion causes decreased colony wrinkling under filamentous growth-inducing conditions, but does not block true hyphal formation in liquid media	3	3	3	3	0.01	-6.64	1e-17	1.63659e-16	0		0.01	0.01	0.01	0.01	-6.64	-6.64	-6.64	-6.64	15	0
orf19.7381	AHR1 CGDID:CAL0004794 COORDS:Ca21chr3_C_albicans_SC5314:1362620-1364494W, translated using codon table 12 (624 amino acids) Verified ORF; Zn(II)2Cys6 transcription factor; involved in regulation of adhesion genes; involved in white-opaque switch; forms complex with Mcm1; mutant is sensetive to 5-fluorocytosine and lithium chloride; Spider biofilm induced	2	3	2	2	0.01	-6.64	1e-17	1.63659e-16	0		0.904	0.01	0.01		-0.15	-6.64	-6.64		4	58
orf19.3330	CRL1 CGDID:CAL0004109 COORDS:Ca21chr1_C_albicans_SC5314:279273-278233C, translated using codon table 12 (346 amino acids) Verified ORF; Predicted GTPase of RHO family; CAAX motif geranylgeranylated; expression in S. cerevisiae causes dominant-negative inhibition of pheromone response	2	2	2	2	0.01	-6.64	1e-17	1.63659e-16	0		0.819		0.01	0.01	-0.29		-6.64	-6.64	7	40
orf19.4255	ECM331 CGDID:CAL0000259 COORDS:Ca21chr5_C_albicans_SC5314:542775-541534C, translated using codon table 12 (413 amino acids) Verified ORF; GPI-anchored protein; mainly at plasma membrane, also at cell wall; Hap43, caspofungin-induced; Plc1-regulated; Hog1, Rim101-repressed; colony morphology-related regulated by Ssn6; induced by ketoconazole and hypoxia	2	4	2	2	0.01	-6.64	1e-17	1.63659e-16	0		0.01	0.01	0.01	0.01	-6.64	-6.64	-6.64	-6.64	10	22
orf19.2432	HAC1 CGDID:CAL0001516 COORDS:Ca21chr1_C_albicans_SC5314:1285460-1284338C, translated using codon table 12 (367 amino acids) Verified ORF; bZIP transcription factor; role in unfolded protein response and control of morphology; transcript undergoes atypical splicing at C terminus under ER stress; induced during mating and by caspofungin; mRNA binds She3; Spider biofilm induced	2	2	2	2	0.01	-6.64	1e-17	1.63659e-16	0		0.01	0.01	0.01	0.01	-6.64	-6.64	-6.64	-6.64	6	30
orf19.1297	orf19.1297 CGDID:CAL0003107 COORDS:Ca21chr4_C_albicans_SC5314:807452-809647W, translated using codon table 12 (731 amino acids) Uncharacterized ORF; Protein of unknown function	2	3	2	2	0.01	-6.64	1e-17	1.63659e-16	0		0.01	0.01		0.01	-6.64	-6.64		-6.64	4	24
orf19.2892	orf19.2892 CGDID:CAL0005246 COORDS:Ca21chr4_C_albicans_SC5314:1426618-1429254W, translated using codon table 12 (878 amino acids) Uncharacterized ORF; Protein of unknown function	2	4	2	2	0.01	-6.64	1e-17	1.63659e-16	0		0.01	0.01	0.01	0.01	-6.64	-6.64	-6.64	-6.64	4	23
orf19.4007	orf19.4007 CGDID:CAL0004649 COORDS:Ca21chr5_C_albicans_SC5314:1132677-1131376C, translated using codon table 12 (433 amino acids) Uncharacterized ORF; Protein of unknown function	2	8	2	2	0.01	-6.64	1e-17	1.63659e-16	0			0.01	0.01	0.64		-6.64	-6.64	-0.64	6	59
orf19.6079	orf19.6079 CGDID:CAL0005197 COORDS:Ca21chr1_C_albicans_SC5314:42606-43505W, translated using codon table 12 (299 amino acids) Uncharacterized ORF; Predicted ORF in retrotransposon Tca8 with similarity to the Gag region encoding nucleocapsid-like protein; repressed by ciclopirox olamine; filament induced; regulated by Rfg1, Tup1; overlaps orf19.6078.1	2	4	2	2	0.01	-6.64	1e-17	1.63659e-16	0		0.01	0.01	0.01	0.01	-6.64	-6.64	-6.64	-6.64	10	28
orf19.6246	orf19.6246 CGDID:CAL0000498 COORDS:Ca21chr1_C_albicans_SC5314:1421911-1422477W, translated using codon table 12 (188 amino acids) Uncharacterized ORF; Protein of unknown function	2	4	2	2	0.01	-6.64	1e-17	1.63659e-16	0		0.23	0.01	0.01		-2.12	-6.64	-6.64		11	43
orf19.6637	orf19.6637 CGDID:CAL0004017 COORDS:Ca21chrR_C_albicans_SC5314:1220015-1221043W, translated using codon table 12 (342 amino acids) Uncharacterized ORF; Predicted glycosyl hydrolase; hypoxia induced; flow model biofilm induced	2	3	2	2	0.01	-6.64	1e-17	1.63659e-16	0		0.01	0.01		0.01	-6.64	-6.64		-6.64	8	15
orf19.6842	TUS1 CGDID:CAL0005760 COORDS:Ca21chr1_C_albicans_SC5314:925975-921782C, translated using codon table 12 (1397 amino acids) Uncharacterized ORF; Putative guanine nucleotide exchange factor; induced by Mnl1 under weak acid stress; Spider biofilm induced	2	2	2	2	0.01	-6.64	1e-17	1.63659e-16	0		0.01	0.01	0.01	0.01	-6.64	-6.64	-6.64	-6.64	1	23
orf19.2990	XOG1 CGDID:CAL0006153 COORDS:Ca21chr1_C_albicans_SC5314:623597-622281C, translated using codon table 12 (438 amino acids) Verified ORF; Exo-1,3-beta-glucanase; 5 glycosyl hydrolase family member; affects sensitivity to chitin and glucan synthesis inhibitors; not required for yeast-to-hypha transition or for virulence in mice; Hap43-induced; Spider biofilm induced	2	6	2	2	0.01	-6.64	1e-17	1.63659e-16	0		0.01	0.01	0.01	0.01	-6.64	-6.64	-6.64	-6.64	11	25
orf19.4900	MNN12 CGDID:CAL0006195 COORDS:Ca21chr1_C_albicans_SC5314:2276399-2278885W, translated using codon table 12 (828 amino acids) Uncharacterized ORF; Predicted alpha-1,3-mannosyltransferase activity with a role in protein glycosylation	3	5	3	3	0.01	-6.64	1e-17	1.63659e-16	0		0.01		1.164	0.01	-6.64		0.22	-6.64	5	89
orf19.1049	orf19.1049 CGDID:CAL0001159 COORDS:Ca21chr1_C_albicans_SC5314:869162-868578C, translated using codon table 12 (194 amino acids) Uncharacterized ORF; Predicted NUDIX hydrolase domain; Hap43-induced	3	6	3	3	0.01	-6.64	1e-17	1.63659e-16	0		0.03	0.01	0.01		-5.05	-6.64	-6.64		21	79
orf19.5846	orf19.5846 CGDID:CAL0002355 COORDS:Ca21chrR_C_albicans_SC5314:1185551-1187035W, translated using codon table 12 (494 amino acids) Uncharacterized ORF; Putative TFIIH and nucleotide excision repair factor 3 complex subunit; possibly an essential gene, disruptants not obtained by UAU1 method	3	8	3	3	0.01	-6.64	1e-17	1.63659e-16	0			0.01	0.01	2.067		-6.64	-6.64	1.05	10	30
orf19.769	IFE1 CGDID:CAL0001909 COORDS:Ca21chr1_C_albicans_SC5314:986332-987516W, translated using codon table 12 (394 amino acids) Uncharacterized ORF; Putative medium-chain alcohol dehydrogenase; rat catheter and Spider biofilm repressed	4	11	4	4	0.01	-6.64	1e-17	1.63659e-16	0		0.01	0.12	0.01		-6.64	-3.06	-6.64		15	118

## Sheet: Supplementary Table 2
		Supplementary Table 2: List of 285 proteins that significantly changed in abundance (pvalue<0,05 + foldchange >2,5) after 10 mM H2O2 treatment
		Accession	Description	Abundance Ratio (log2): H2O2 / control	Abundance Ratio p-Value: H2O2 / control
		orf19.2733	orf19.2733 CGDID:CAL0004212 COORDS:Ca21chr4_C_albicans_SC5314:551637-553190W, translated using codon table 12 (517 amino acids) Uncharacterized ORF; Putative subunit of phosphatidylinositol 3-kinase complexes I and II; transcription is activated in the presence of elevated CO2	6.64	1e-17
		orf19.2888	orf19.2888 CGDID:CAL0005226 COORDS:Ca21chr4_C_albicans_SC5314:1434862-1434188C, translated using codon table 12 (224 amino acids) Uncharacterized ORF; Protein of unknown function	6.64	1e-17
		orf19.6238	orf19.6238 CGDID:CAL0000481 COORDS:Ca21chr1_C_albicans_SC5314:1437711-1436509C, translated using codon table 12 (400 amino acids) Uncharacterized ORF; Protein of unknown function	6.64	1e-17
		orf19.7347	orf19.7347 CGDID:CAL0004643 COORDS:Ca21chr3_C_albicans_SC5314:1269896-1270627W, translated using codon table 12 (243 amino acids) Uncharacterized ORF; Protein of unknown function	6.64	1e-17
		orf19.879	orf19.879 CGDID:CAL0002867 COORDS:Ca21chr2_C_albicans_SC5314:718203-715876C, translated using codon table 12 (775 amino acids) Uncharacterized ORF; Protein of unknown function	6.64	1e-17
		orf19.2043	orf19.2043 CGDID:CAL0004410 COORDS:Ca21chr2_C_albicans_SC5314:138754-137852C, translated using codon table 12 (300 amino acids) Uncharacterized ORF; Protein of unknown function	6.64	1e-17
		orf19.4086	orf19.4086 CGDID:CAL0004939 COORDS:Ca21chr2_C_albicans_SC5314:1893508-1894158W, translated using codon table 12 (216 amino acids) Uncharacterized ORF; Protein of unknown function	6.64	1e-17
		orf19.4921.1	orf19.4921.1 CGDID:CAL0120803 COORDS:Ca21chr1_C_albicans_SC5314:2812003-2812167W, translated using codon table 12 (54 amino acids) Uncharacterized ORF; Protein of unknown function; Spider biofilm repressed	6.64	1e-17
		orf19.7091	orf19.7091 CGDID:CAL0002189 COORDS:Ca21chr7_C_albicans_SC5314:47988-47152C, translated using codon table 12 (278 amino acids) Uncharacterized ORF; Protein of unknown function; induced by nitric oxide; Spider biofilm repressed	6.64	1e-17
		orf19.3234	OYE22 CGDID:CAL0003287 COORDS:Ca21chrR_C_albicans_SC5314:277560-278738W, translated using codon table 12 (392 amino acids) Uncharacterized ORF; Putative NADPH dehydrogenase; rat catheter biofilm induced	6.64	1e-17
		orf19.3121	GST1 CGDID:CAL0002257 COORDS:Ca21chr4_C_albicans_SC5314:1537009-1537746W, translated using codon table 12 (245 amino acids) Uncharacterized ORF; Putative glutathione S-transferase; upregulated in the presence of human neutrophils; expression is regulated upon white-opaque switching; increased transcription is observed upon benomyl treatment	6.64	1e-17
		orf19.1265	orf19.1265 CGDID:CAL0002988 COORDS:Ca21chr4_C_albicans_SC5314:1282684-1286478W, translated using codon table 12 (1264 amino acids) Uncharacterized ORF; Protein of unknown function	6.64	1e-17
		orf19.5305	RHD3 CGDID:CAL0004247 COORDS:Ca21chr4_C_albicans_SC5314:868407-867793C, translated using codon table 12 (204 amino acids) Verified ORF; GPI-anchored yeast-associated cell wall protein; induced in high iron; clade-associated gene expression; not essential for cell wall integrity; fluconazole-repressed; flow model and Spider biofilm repressed	6.64	1e-17
		orf19.3239	CTF18 CGDID:CAL0003295 COORDS:Ca21chrR_C_albicans_SC5314:262366-259805C, translated using codon table 12 (853 amino acids) Uncharacterized ORF; Protein with a predicted role in sister chromatid cohesion; cell-cycle regulated periodic mRNA expression	6.64	1e-17
		orf19.2462	PRN3 CGDID:CAL0001581 COORDS:Ca21chr1_C_albicans_SC5314:1219834-1220814W, translated using codon table 12 (326 amino acids) Uncharacterized ORF; Protein similar to pirin; induced by Mnl1 under weak acid stress; Hap43-repressed; Spider biofilm induced	6.64	1e-17
		orf19.2397.3	orf19.2397.3 CGDID:CAF0006949 COORDS:Ca21chrR_C_albicans_SC5314:731817-732898W, translated using codon table 12 (338 amino acids) Verified ORF; Putative aminotransferase; Hap43-repressed; homozygous Tn insertion decreases colony wrinkling in filament-inducing conditions, does not block true hypha formation in liquid media; rat catheter and Spider biofilm induced	6.64	1e-17
		orf19.3537	orf19.3537 CGDID:CAL0005887 COORDS:Ca21chr2_C_albicans_SC5314:1048327-1047929C, translated using codon table 12 (132 amino acids) Uncharacterized ORF; Putative sulfiredoxin; regulated by Tsa1, Tsa1B in minimal media at 37 degrees C; flow model biofilm induced; Spider biofilm induced	6.64	1e-17
		orf19.5713	YMX6 CGDID:CAL0001374 COORDS:Ca21chr6_C_albicans_SC5314:740062-741930W, translated using codon table 12 (622 amino acids) Uncharacterized ORF; Putative NADH dehydrogenase; macrophage-downregulated gene; induced by nitric oxide; rat catheter biofilm induced	6.08	7.52731e-13
		orf19.4901	orf19.4901 CGDID:CAL0006196 COORDS:Ca21chr1_C_albicans_SC5314:2280112-2281146W, translated using codon table 12 (344 amino acids) Uncharacterized ORF; Predicted methyltransferase; Spider biofilm induced	5.64	1e-17
		orf19.3007.2	orf19.3007.2 CGDID:CAF0006971 COORDS:Ca21chr1_C_albicans_SC5314:657266-656511C, translated using codon table 12 (221 amino acids) Uncharacterized ORF; Protein of unknown function	5.41	5.15069e-09
		orf19.2467	PRN1 CGDID:CAL0001587 COORDS:Ca21chr1_C_albicans_SC5314:1215461-1216498W, translated using codon table 12 (345 amino acids) Uncharacterized ORF; Protein with similarity to pirins; induced by benomyl and in response to alpha pheromone in SpiderM medium; transcript induced by Mnl1 in weak acid stress; rat catheter and Spider biofilm induced	4.84	1e-17
		orf19.2131	orf19.2131 CGDID:CAL0005319 COORDS:Ca21chr6_C_albicans_SC5314:995441-993111C, translated using codon table 12 (776 amino acids) Uncharacterized ORF; Protein of unknown function	4.71	4.63857e-08
		orf19.5114	orf19.5114 CGDID:CAL0002510 COORDS:Ca21chr1_C_albicans_SC5314:1832442-1831969C, translated using codon table 12 (157 amino acids) Uncharacterized ORF; Sorting nexin; role in maintaining late-Golgi resident enzymes in their proper location by recycling molecules from the prevacuolar compartment; Spider biofilm induced	4.6	8.42368e-07
		orf19.6898	orf19.6898 CGDID:CAL0005927 COORDS:Ca21chr7_C_albicans_SC5314:244443-245342W, translated using codon table 12 (299 amino acids) Uncharacterized ORF; Protein similar to S. pombe SPBC1709.16c a predicted aromatic ring-opening dioxygenase; induced by benomyl treatment or in azole-resistant strain that overexpresses MDR1; Spider biofilm induced	4.48	2.21982e-07
		orf19.50	orf19.50 CGDID:CAL0000600 COORDS:Ca21chr1_C_albicans_SC5314:1035890-1033908C, translated using codon table 12 (660 amino acids) Uncharacterized ORF; Protein of unknown function	4.39	3.10481e-05
		orf19.7632	orf19.7632 CGDID:CAL0000862 COORDS:Ca21chrR_C_albicans_SC5314:2236271-2237758W, translated using codon table 12 (495 amino acids) Uncharacterized ORF; Protein of unknown function	4.33	2.35149e-06
		orf19.5360	RPC11 CGDID:CAL0004345 COORDS:Ca21chr2_C_albicans_SC5314:2213416-2213751W, translated using codon table 12 (111 amino acids) Uncharacterized ORF; Putative RNA polymerase III subunit C11; repressed in core caspofungin response; Spider biofilm induced	4.33	3.45872e-06
		orf19.3458	orf19.3458 CGDID:CAL0005014 COORDS:Ca21chr6_C_albicans_SC5314:453159-453704W, translated using codon table 12 (181 amino acids) Uncharacterized ORF; Protein of unknown function	4.31	9.20767e-09
		orf19.3407	RAD18 CGDID:CAL0004874 COORDS:Ca21chr6_C_albicans_SC5314:372783-373919W, translated using codon table 12 (378 amino acids) Uncharacterized ORF; Putative transcription factor with zinc finger DNA-binding motif; Hap43p-repressed gene	4.22	8.99196e-07
		orf19.5741	ALS1 CGDID:CAL0001440 COORDS:Ca21chr6_C_albicans_SC5314:791472-795254W, translated using codon table 12 (1260 amino acids) Verified ORF; Cell-surface adhesin; adhesion, virulence, immunoprotective roles; band at hyphal base; Rfg1, Ssk1, Spider biofilm induced; flow model biofilm repressed; CAI-4 strain background effects; promoter bound Bcr1, Tec1, Efg1, Ndt80, and Brg1	4.2	5.82725e-06
		orf19.4474	orf19.4474 CGDID:CAL0001956 COORDS:Ca21chr1_C_albicans_SC5314:839354-840280W, translated using codon table 12 (308 amino acids) Uncharacterized ORF; Protein of unknown function	3.97	9.03722e-14
		orf19.306	USO5 CGDID:CAL0004630 COORDS:Ca21chr3_C_albicans_SC5314:656184-658043W, translated using codon table 12 (619 amino acids) Uncharacterized ORF; Putative type II myosin heavy chain; transcription is induced upon filamentous growth and in response to alpha pheromone in SpiderM medium	3.9	0.00103312
		orf19.2641	ARP1 CGDID:CAL0003452 COORDS:Ca21chr5_C_albicans_SC5314:764935-766179W, translated using codon table 12 (414 amino acids) Uncharacterized ORF; Putative centractin; induced upon adherence to polystyrene	3.83	1.51343e-05
		orf19.5574	orf19.5574 CGDID:CAL0006235 COORDS:Ca21chr6_C_albicans_SC5314:610556-611752W, translated using codon table 12 (398 amino acids) Uncharacterized ORF; Protein of unknown function	3.78	6.09969e-10
		orf19.1466	REX2 CGDID:CAL0004656 COORDS:Ca21chr2_C_albicans_SC5314:283161-283874W, translated using codon table 12 (237 amino acids) Uncharacterized ORF; Putative 3'-5' RNA exonuclease with a predicted role in 3'-end processing of U4 and U5 snRNAs, 5S and 5.8S rRNAs; rat catheter biofilm induced	3.7	2.72121e-09
		orf19.3499	orf19.3499 CGDID:CAL0005124 COORDS:Ca21chr6_C_albicans_SC5314:434456-434959W, translated using codon table 12 (167 amino acids) Uncharacterized ORF; Secreted potein; Hap43-repressed; fluconazole-induced; regulated by Tsa1, Tsa1B under H2O2 stress conditions; induced by Mnl1p under weak acid stress; Spider biofilm induced	3.61	1.74233e-05
		orf19.2660	EAF3 CGDID:CAL0003490 COORDS:Ca21chr2_C_albicans_SC5314:1673425-1674534W, translated using codon table 12 (369 amino acids) Verified ORF; Subunit of the NuA4 histone acetyltransferase complex; rat catheter and Spider biofilm induced	3.58	6.06749e-07
		orf19.2415	orf19.2415 CGDID:CAL0001478 COORDS:Ca21chrR_C_albicans_SC5314:706386-707915W, translated using codon table 12 (509 amino acids) Uncharacterized ORF; Protein of unknown function	3.56	4.56207e-05
		orf19.3991	orf19.3991 CGDID:CAL0003171 COORDS:Ca21chr5_C_albicans_SC5314:1100466-1098265C, translated using codon table 12 (733 amino acids) Uncharacterized ORF; Protein of unknown function	3.41	0.000366747
		orf19.7554	orf19.7554 CGDID:CAL0000090 COORDS:Ca21chrR_C_albicans_SC5314:2097128-2098810W, translated using codon table 12 (560 amino acids) Uncharacterized ORF; Transporter; similar to the Sit1 siderophore transporter; induced by nitric oxide independent of Yhb1; repressed during chlamydospore formation in C. albicans and C. dubliniensis; rat catheter biofilm repressed	3.4	0.00036898
		orf19.6797	orf19.6797 CGDID:CAL0005009 COORDS:Ca21chr3_C_albicans_SC5314:1614156-1611628C, translated using codon table 12 (842 amino acids) Uncharacterized ORF; Protein of unknown function	3.39	0.000742201
		orf19.5521	ISA1 CGDID:CAL0006111 COORDS:Ca21chr6_C_albicans_SC5314:520904-521713W, translated using codon table 12 (269 amino acids) Uncharacterized ORF; Putative mitochondrial iron-sulfur protein; alkaline repressed; induced in high iron; regulated by Sef1, Sfu1, Hap43; Spider biofilm induced	3.34	1.74091e-08
		orf19.3443	OYE2 CGDID:CAL0004989 COORDS:Ca21chr6_C_albicans_SC5314:282365-281154C, translated using codon table 12 (403 amino acids) Uncharacterized ORF; Putative NAPDH dehydrogenase; induced by nitric oxide; Spider biofilm induced	3.32	2.39685e-09
		orf19.3351	orf19.3351 CGDID:CAL0004152 COORDS:Ca21chr1_C_albicans_SC5314:325957-324904C, translated using codon table 12 (291 amino acids) Uncharacterized ORF; Protein of unknown function; Hap43-induced; Spider biofilm induced	3.31	0.00171073
		orf19.2165	orf19.2165 CGDID:CAL0005392 COORDS:Ca21chr2_C_albicans_SC5314:1662652-1663488W, translated using codon table 12 (278 amino acids) Uncharacterized ORF; Predicted hydrolase; induced by nitric oxide	3.26	1.72216e-11
		orf19.677	CHO1 CGDID:CAL0001102 COORDS:Ca21chr1_C_albicans_SC5314:2471379-2470558C, translated using codon table 12 (273 amino acids) Verified ORF; Putative phosphatidylserine synthase; ortholog of S. cerevisiae CHO1; transposon mutation affects filamentous growth; regulated by Nrg1, Tup1	3.23	4.11493e-12
		orf19.7365	orf19.7365 CGDID:CAL0004719 COORDS:Ca21chr3_C_albicans_SC5314:1312259-1313977W, translated using codon table 12 (572 amino acids) Uncharacterized ORF; Protein of unknown function	3.2	0.000437743
		orf19.4611	orf19.4611 CGDID:CAL0003609 COORDS:Ca21chr4_C_albicans_SC5314:358932-357958C, translated using codon table 12 (324 amino acids) Uncharacterized ORF; Protein of unknown function	2.99	5.52589e-07
		orf19.125	EBP1 CGDID:CAL0003035 COORDS:Ca21chr6_C_albicans_SC5314:230692-229469C, translated using codon table 12 (407 amino acids) Verified ORF; NADPH oxidoreductase; interacts with phenolic substrates (17beta-estradiol); possible role in estrogen response; induced by oxidative, weak acid stress, NO, benomyl, GlcNAc; Cap1, Mnl1 induced; Hap43-repressed; rat catheter biofilm induced	2.96	3.33446e-10
		orf19.7085	orf19.7085 CGDID:CAL0002175 COORDS:Ca21chr7_C_albicans_SC5314:57377-56058C, translated using codon table 12 (439 amino acids) Uncharacterized ORF; Protein of unknown function; induced in core stress response; induced by cadmium stress via Hog1; oxidative stress-induced via Cap1; induced by Mnl1 under weak acid stress; macrophage-repressed; rat catheter and Spider biofilm induced	2.94	4.17445e-10
		orf19.6844	ICL1 CGDID:CAL0005762 COORDS:Ca21chr1_C_albicans_SC5314:929160-930812W, translated using codon table 12 (550 amino acids) Verified ORF; Isocitrate lyase; glyoxylate cycle enzyme; required for virulence in mice; induced upon phagocytosis by macrophage; farnesol regulated; Pex5-dependent peroxisomal localization; stationary phase enriched; rat catheter, Spider biofilm induced	2.94	1.83063e-09
		orf19.5377	HOS2 CGDID:CAL0004384 COORDS:Ca21chr3_C_albicans_SC5314:146266-147630W, translated using codon table 12 (454 amino acids) Verified ORF; Putative histone deacetylase; mutations affect filamentous growth; genetic evidence suggests that Set3p and Hos2p function together as a complex involved in regulation of white-opaque switching, morphogenesis, and virulence	2.92	0.000597489
		orf19.2452	orf19.2452 CGDID:CAL0001554 COORDS:Ca21chr1_C_albicans_SC5314:1249509-1248262C, translated using codon table 12 (415 amino acids) Uncharacterized ORF; Protein of unknown function; induced in high iron; repressed in core caspofungin response; ketoconazole-repressed; colony morphology-related gene regulation by Ssn6; possibly subject to Kex2 processing	2.9	9.91109e-07
		orf19.4677	orf19.4677 CGDID:CAL0003793 COORDS:Ca21chr4_C_albicans_SC5314:229969-229259C, translated using codon table 12 (236 amino acids) Uncharacterized ORF; Putative protein of unknown function, transcript is upregulated in clinical isolates from HIV+ patients with oral candidiasis; Spider biofilm induced	2.88	0.0193326
		orf19.1447	orf19.1447 CGDID:CAL0004598 COORDS:Ca21chr2_C_albicans_SC5314:256196-254580C, translated using codon table 12 (538 amino acids) Uncharacterized ORF; Protein of unknown function	2.82	0.00154519
		orf19.3150	GRE2 CGDID:CAL0002333 COORDS:Ca21chr2_C_albicans_SC5314:1376462-1377499W, translated using codon table 12 (345 amino acids) Verified ORF; Putative reductase; Nrg1 and Tup1-regulated; benomyl- and hyphal-induced; macrophage/pseudohyphal-repressed; repressed by low iron; possibly involved in osmotic stress response; stationary phase enriched protein; Spider biofilm induced	2.81	9.03504e-09
		orf19.3131	OYE32 CGDID:CAL0002283 COORDS:Ca21chr4_C_albicans_SC5314:1513065-1511767C, translated using codon table 12 (432 amino acids) Verified ORF; NAD(P)H oxidoreductase family protein; induced by nitric oxide, amphotericin B, oxidative stress via Cap1; upregulation associated with MDR1 overexpression or benomyl treatment; macrophage-downregulated protein; Spider biofilm induced	2.67	1.04724e-07
		orf19.7291	orf19.7291 CGDID:CAL0004011 COORDS:Ca21chrR_C_albicans_SC5314:1914361-1915368W, translated using codon table 12 (335 amino acids) Uncharacterized ORF; Protein of unknown function	2.66	0.00320377
		orf19.7159	orf19.7159 CGDID:CAL0003008 COORDS:Ca21chr7_C_albicans_SC5314:894002-896905W, translated using codon table 12 (967 amino acids) Uncharacterized ORF; Putative protein of unknown function; Hap43p-repressed gene; ortholog of <i>S. cerevisiae</i> YMR185W	2.59	0.00348783
		orf19.6408	orf19.6408 CGDID:CAL0002114 COORDS:Ca21chrR_C_albicans_SC5314:1816749-1818368W, translated using codon table 12 (539 amino acids) Uncharacterized ORF; Putative DnaJ-like heat shock/chaperone; Hap43-repressed; Spider and F-12/CO2 biofilm induced	2.57	0.000518462
		orf19.7078	orf19.7078 CGDID:CAL0002146 COORDS:Ca21chr7_C_albicans_SC5314:69539-69078C, translated using codon table 12 (153 amino acids) Uncharacterized ORF; Protein of unknown function	2.53	0.0468264
		orf19.822	HSP21 CGDID:CAL0002678 COORDS:Ca21chr2_C_albicans_SC5314:838760-838191C, translated using codon table 12 (189 amino acids) Verified ORF; Small heat shock protein; role in stress response and virulence; fluconazole-downregulated; induced in cyr1 or ras1 mutant; stationary phase enriched protein; detected in some, not all, biofilm extracts; Spider biofilm induced	2.5	1.62502e-05
		orf19.156	FGR51 CGDID:CAL0003154 COORDS:Ca21chr2_C_albicans_SC5314:990196-988715C, translated using codon table 12 (493 amino acids) Verified ORF; Protein lacking an ortholog in S. cerevisiae; transposon mutation affects filamentous growth; Hap43p-repressed gene	2.5	0.000141272
		orf19.633	CRG1 CGDID:CAL0000972 COORDS:Ca21chrR_C_albicans_SC5314:1074798-1073887C, translated using codon table 12 (303 amino acids) Verified ORF; Methyltransferase involved in sphingolipid homeostasis, methylates a drug cantharidin; decreased expression in hyphae compared to yeast; expression regulated during planktonic growth; flow model biofilm induced; Hap43-repressed gene	2.49	1.3604e-05
		orf19.2124	orf19.2124 CGDID:CAL0005303 COORDS:Ca21chr6_C_albicans_SC5314:985627-984557C, translated using codon table 12 (356 amino acids) Uncharacterized ORF; Predicted alcohol dehydrogenase; Spider biofilm induced	2.45	1.25747e-05
		orf19.1797	orf19.1797 CGDID:CAL0001000 COORDS:Ca21chr4_C_albicans_SC5314:1177569-1176382C, translated using codon table 12 (395 amino acids) Uncharacterized ORF; D-arabinose 5-phosphate isomerase; has GutQ domain which is associated with phosphosugar binding; other biofilm induced; rat catheter and Spider biofilm induced; F-12/CO2 early biofilm induced	2.38	0.00967938
		orf19.5876	orf19.5876 CGDID:CAL0002437 COORDS:Ca21chr3_C_albicans_SC5314:901084-900629C, translated using codon table 12 (130 amino acids) Uncharacterized ORF; Protein of unknown function; Cyr1-repressed; induced by alpha pheromone in SpiderM medium; rat catheter and Spider biofilm induced	2.38	0.0131933
		orf19.1763	IFR1 CGDID:CAL0000899 COORDS:Ca21chr2_C_albicans_SC5314:2093348-2094460W, translated using codon table 12 (370 amino acids) Uncharacterized ORF; Predicted oxidoreductase/dehydrogenase; induced by nitric oxide; rat catheter and Spider biofilm induced	2.34	0.00909127
		orf19.4312	orf19.4312 CGDID:CAL0000920 COORDS:Ca21chr5_C_albicans_SC5314:642679-644991W, translated using codon table 12 (770 amino acids) Uncharacterized ORF; Protein of unknown function	2.31	0.0448127
		orf19.6659	GAP6 CGDID:CAL0004074 COORDS:Ca21chr5_C_albicans_SC5314:785599-787305W, translated using codon table 12 (568 amino acids) Verified ORF; Broad-specificity amino acid permease; Plc1, Gcn4 regulated; rat catheter biofilm induced	2.27	0.000214624
		orf19.6755	DLD2 CGDID:CAL0004891 COORDS:Ca21chr3_C_albicans_SC5314:1691327-1692928W, translated using codon table 12 (533 amino acids) Uncharacterized ORF; Protein of unknown function	2.26	0.012382
		orf19.882	HSP78 CGDID:CAL0002893 COORDS:Ca21chr2_C_albicans_SC5314:709618-707180C, translated using codon table 12 (812 amino acids) Uncharacterized ORF; Heat-shock protein; regulated by macrophage response, Nrg1, Mig1, Gcn2, Gcn4, Mnl1p; heavy metal (cadmium) stress-induced; stationary phase enriched protein; rat catheter and Spider biofilm induced	2.26	3.9117e-06
		orf19.2498	orf19.2498 CGDID:CAL0001663 COORDS:Ca21chr3_C_albicans_SC5314:191183-192868W, translated using codon table 12 (561 amino acids) Uncharacterized ORF; Predicted ubiquitin-protein ligase; Hap43-repressed gene; oxidative stress-induced via Cap1; flow model biofilm induced	2.25	0.0137094
		orf19.5813	orf19.5813 CGDID:CAL0002273 COORDS:Ca21chr2_C_albicans_SC5314:583289-583846W, translated using codon table 12 (185 amino acids) Uncharacterized ORF; Putative adhesin-like protein; upregulated during growth in the mouse cecum; flow model, rat catheter and Spider biofilm induced	2.25	0.00425854
		orf19.2069	SMF3 CGDID:CAL0004473 COORDS:Ca21chr2_C_albicans_SC5314:94103-92559C, translated using codon table 12 (514 amino acids) Verified ORF; Putative vacuolar iron transporter; alkaline upregulated; caspofungin repressed; induced by Mnl1 under weak acid stress; Hap43-repressed	2.24	0.0111497
		orf19.1484	orf19.1484 CGDID:CAL0004736 COORDS:Ca21chr2_C_albicans_SC5314:310886-311644W, translated using codon table 12 (252 amino acids) Uncharacterized ORF; Ortholog of S, cerevisiae Spc24; a component of the conserved kinetochore-associated Ndc80 complex involved in chromosome segregation, spindle checkpoint activity and kinetochore clustering; Hap43-induced gene	2.22	0.00567431
		orf19.7166	orf19.7166 CGDID:CAL0003047 COORDS:Ca21chr7_C_albicans_SC5314:888621-887278C, translated using codon table 12 (447 amino acids) Uncharacterized ORF; Predicted mitochondrial cardiolipin-specific phospholipase; upregulated in an azole-resistant strain that overexpresses MDR1; induced by Mnl1 under weak acid stress; rat catheter and Spider biofilm induced	2.18	0.000621041
		orf19.2244	orf19.2244 CGDID:CAL0006266 COORDS:Ca21chr2_C_albicans_SC5314:1416704-1415745C, translated using codon table 12 (319 amino acids) Uncharacterized ORF; Similar to oxidoreductases and to S. cerevisiae Yjr096wp; Sfu1 repressed; induced by benomyl treatment, Ssr1; Hap43-repressed; flow model biofilm repressed	2.16	1.07222e-05
		orf19.6674	BTS1 CGDID:CAL0004110 COORDS:Ca21chr5_C_albicans_SC5314:807724-808722W, translated using codon table 12 (332 amino acids) Uncharacterized ORF; Putative geranylgeranyl diphosphate synthase; repressed by benomyl treatment; Spider biofilm induced	2.15	0.00051884
		orf19.5517	orf19.5517 CGDID:CAL0006095 COORDS:Ca21chr6_C_albicans_SC5314:514411-515520W, translated using codon table 12 (369 amino acids) Uncharacterized ORF; Similar to alcohol dehydrogenases; induced by benomyl treatment, nitric oxide; induced in core stress response; oxidative stress-induced via Cap1; Spider biofilm repressed	2.13	4.393e-05
		orf19.7258	DDI1 CGDID:CAL0003905 COORDS:Ca21chr1_C_albicans_SC5314:3170037-3171008W, translated using codon table 12 (323 amino acids) Uncharacterized ORF; Putative DNA damage inducible v-SNARE binding protein; macrophage/pseudohyphal-repressed	2.1	4.15284e-05
		orf19.2723	HIT1 CGDID:CAL0004198 COORDS:Ca21chr4_C_albicans_SC5314:577406-577852W, translated using codon table 12 (148 amino acids) Uncharacterized ORF; Ortholog of S. cerevisiae Hit1; protein of unknown function required for high temperature growth; flow model biofilm induced; Spider biofilm induced	2.1	0.0355516
		orf19.4162	MLH1 CGDID:CAL0005779 COORDS:Ca21chr4_C_albicans_SC5314:142783-140630C, translated using codon table 12 (717 amino acids) Uncharacterized ORF; Putative mismatch repair protein; cell-cycle regulated periodic mRNA expression	2.07	0.0279885
		orf19.4753	PFK26 CGDID:CAL0004477 COORDS:Ca21chr1_C_albicans_SC5314:1948259-1951699W, translated using codon table 12 (1146 amino acids) Uncharacterized ORF; Putative 6-phosphofructo-2-kinase; protein repressed during the mating process	2.07	0.00027057
		orf19.847	YIM1 CGDID:CAL0002754 COORDS:Ca21chr2_C_albicans_SC5314:791079-792167W, translated using codon table 12 (362 amino acids) Uncharacterized ORF; Protein similar to protease of mitochondrial inner membrane; increased transcription is observed upon benomyl treatment; macrophage-downregulated gene	2.07	3.0849e-05
		orf19.7598	orf19.7598 CGDID:CAL0000258 COORDS:Ca21chrR_C_albicans_SC5314:2182918-2184237W, translated using codon table 12 (439 amino acids) Uncharacterized ORF; Protein of unknown function	2.06	0.000224009
		orf19.330.1	RUB1 CGDID:CAF0006894 COORDS:Ca21chr3_C_albicans_SC5314:699417-699650W, translated using codon table 12 (77 amino acids) Verified ORF; Ubiquitin-related protein with similarity to mammalian NEDD8; reversible conjugation (neddylation) of the cullin subunit (Cdc53p) modulates the ubiquitin ligase activity of the SCF complexes	2.05	0.0118887
		orf19.2842	GZF3 CGDID:CAL0005136 COORDS:Ca21chrR_C_albicans_SC5314:649544-647412C, translated using codon table 12 (710 amino acids) Verified ORF; GATA-type transcription factor; oxidative stress-induced via Cap1; mutant has abnormal colony morphology and altered sensitivity to fluconazole, LiCl, and copper; Spider biofilm induced	2.05	0.00859308
		orf19.1237	ARO9 CGDID:CAL0002883 COORDS:Ca21chr4_C_albicans_SC5314:1215124-1213553C, translated using codon table 12 (523 amino acids) Uncharacterized ORF; Aromatic transaminase; Ehrlich fusel oil pathway of aromatic alcohol biosynthesis; Rim101-dependent pH-regulation (alkaline induced); Hap43-induced gene	2.04	0.000669121
		orf19.413.1	RPS27A CGDID:CAF0006896 COORDS:Ca21chr1_C_albicans_SC5314:1155839-1155591C, translated using codon table 12 (82 amino acids) Uncharacterized ORF; Ribosomal protein S27; rat catheter and Spider biofilm induced	2.01	0.000937684
		orf19.113	CIP1 CGDID:CAL0002993 COORDS:Ca21chr6_C_albicans_SC5314:210363-209464C, translated using codon table 12 (299 amino acids) Verified ORF; Possible oxidoreductase; transcript induced by cadmium but not other heavy metals, heat shock, yeast-hypha switch, oxidative stress (via Cap1), or macrophage interaction; stationary phase enriched protein; Spider biofilm induced	2	0.000507747
		orf19.2414	orf19.2414 CGDID:CAL0001475 COORDS:Ca21chrR_C_albicans_SC5314:708148-709116W, translated using codon table 12 (322 amino acids) Uncharacterized ORF; Ortholog of S. cerevisiae Mpm1; a mitochondrial intermembrane space protein of unknown function; Hap43-repressed; Spider biofilm induced	1.98	0.000146682
		orf19.1804	orf19.1804 CGDID:CAL0001578 COORDS:Ca21chrR_C_albicans_SC5314:1064655-1065743W, translated using codon table 12 (362 amino acids) Uncharacterized ORF; Protein of unknown function	1.92	0.0176496
		orf19.4401	YVH1 CGDID:CAL0001708 COORDS:Ca21chrR_C_albicans_SC5314:791099-790131C, translated using codon table 12 (322 amino acids) Verified ORF; Putative dual specificity phosphatase (phosphoserine/threonine and phosphotyrosine phosphatase); required for wild-type growth rate and for wild-type virulence in mouse model of systemic infection; Hap43p-induced gene	1.88	0.0452161
		orf19.3187	ZNC1 CGDID:CAL0002425 COORDS:Ca21chr5_C_albicans_SC5314:423724-420956C, translated using codon table 12 (922 amino acids) Verified ORF; Zn(2)-Cys(6) transcription factor; regulated by Gcn2 and Gcn4; gene located in zinc cluster region of Chromosome 5, near the MTL locus; required for yeast cell adherence to silicone substrate; Spider biofilm induced	1.88	0.0266406
		orf19.2721	orf19.2721 CGDID:CAL0004196 COORDS:Ca21chr4_C_albicans_SC5314:580529-579492C, translated using codon table 12 (345 amino acids) Uncharacterized ORF; Protein of unknown function	1.88	0.00125081
		orf19.4211	orf19.4211 CGDID:CAL0000091 COORDS:Ca21chr6_C_albicans_SC5314:89365-87506C, translated using codon table 12 (619 amino acids) Verified ORF; Multicopper oxidase; for growth in low iron, prostaglandin E2 synthesis; ketoconazole/caspofungin/amphotericin B repressed; Sef1/Sfu1/Hap43 regulated; reports differ if functional homolog of ScFet3; rat catheter and Spider biofilm induced	1.87	0.00738556
		orf19.2977	MIA40 CGDID:CAL0006108 COORDS:Ca21chr1_C_albicans_SC5314:606542-605784C, translated using codon table 12 (252 amino acids) Uncharacterized ORF; Predicted component of the mitochondrial intermembrane space import machinery; Hap43p-repressed gene	1.86	0.00471438
		orf19.7675	orf19.7675 CGDID:CAF0007124 COORDS:Ca21chrR_C_albicans_SC5314:2283424-2282948C, translated using codon table 12 (158 amino acids) Uncharacterized ORF; Mitochondrial ribosomal protein of the large subunit; Spider biofilm repressed	1.85	0.0312866
		orf19.5614	orf19.5614 CGDID:CAL0000560 COORDS:Ca21chr6_C_albicans_SC5314:685914-686771W, translated using codon table 12 (285 amino acids) Uncharacterized ORF; Putative ribonuclease H1; possibly an essential gene, disruptants not obtained by UAU1 method; flow model biofilm induced; Spider biofilm induced	1.85	0.00368533
		orf19.1493	RAD7 CGDID:CAL0004778 COORDS:Ca21chr2_C_albicans_SC5314:340557-338599C, translated using codon table 12 (652 amino acids) Uncharacterized ORF; Protein similar to S. cerevisiae Rad7p, which is a subunit of the Nucleotide Excision Repair Factor 4; induced under hydroxyurea treatment	1.84	0.000458855
		orf19.6766	NOP13 CGDID:CAL0004922 COORDS:Ca21chr3_C_albicans_SC5314:1675734-1676924W, translated using codon table 12 (396 amino acids) Uncharacterized ORF; Ortholog of S. cerevisiae Nop13; a nucleolar protein found in preribosomal complexes; Hap43-induced gene; rat catheter biofilm induced	1.84	0.00173965
		orf19.2934	orf19.2934 CGDID:CAL0006015 COORDS:Ca21chr1_C_albicans_SC5314:520640-520110C, translated using codon table 12 (176 amino acids) Uncharacterized ORF; Similar to S. cerevisiae Bud20; predicted role in cellular bud site selection; rat catheter and Spider biofilm induced	1.83	0.00731952
		orf19.4674.1	CRD2 CGDID:CAF0007466 COORDS:Ca21chr4_C_albicans_SC5314:233670-233900W, translated using codon table 12 (76 amino acids) Verified ORF; Metallothionein; for adaptation to growth in high copper; basal transcription is cadmium-repressed; Ssn6 regulated; complements copper sensitivity of an S. cerevisiae cup1 mutant; regulated by Sef1, Sfu1, and Hap43; Spider biofilm induced	1.82	0.00365872
		orf19.2287	RPA12 CGDID:CAL0006382 COORDS:Ca21chr2_C_albicans_SC5314:1486119-1485748C, translated using codon table 12 (123 amino acids) Uncharacterized ORF; Putative DNA-directed RNA polymerase I; induced upon adherence to polystyrene	1.8	0.00433837
		orf19.4375.1	RPS30 CGDID:CAF0007010 COORDS:Ca21chrR_C_albicans_SC5314:840810-840283C, translated using codon table 12 (63 amino acids) Uncharacterized ORF; Putative 40S ribosomal protein S30; colony morphology-related gene regulation by Ssn6; rat catheter biofilm repressed	1.79	0.000684595
		orf19.5619	orf19.5619 CGDID:CAL0000570 COORDS:Ca21chr6_C_albicans_SC5314:693815-695932W, translated using codon table 12 (705 amino acids) Uncharacterized ORF; Protein of unknown function; induced by alpha pheromone in SpiderM medium; Spider biofilm induced	1.76	0.011854
		orf19.5749	SBA1 CGDID:CAL0001453 COORDS:Ca21chr6_C_albicans_SC5314:810326-809661C, translated using codon table 12 (221 amino acids) Uncharacterized ORF; Similar to co-chaperones; induced in high iron; farnesol-, heavy metal (cadmium) stress-induced; protein level decreases in stationary phase cultures; Hap43-repressed	1.75	0.00112334
		orf19.2607	orf19.2607 CGDID:CAL0003361 COORDS:Ca21chrR_C_albicans_SC5314:452963-453886W, translated using codon table 12 (307 amino acids) Uncharacterized ORF; Protein of unknown function; Spider biofilm induced	1.74	0.006327
		orf19.5684	orf19.5684 CGDID:CAL0000733 COORDS:Ca21chr5_C_albicans_SC5314:15475-15077C, translated using codon table 12 (132 amino acids) Uncharacterized ORF; Protein of unknown function	1.74	0.00233259
		orf19.1783	YOR1 CGDID:CAL0000963 COORDS:Ca21chr2_C_albicans_SC5314:2047410-2042944C, translated using codon table 12 (1488 amino acids) Uncharacterized ORF; Protein similar to S. cerevisiae Yor1; ABC-type plasma membrane transporter involved in resistance to aureobasidin A; white cell type-specific transcript; Spider biofilm induced	1.74	0.00109474
		orf19.1954	PUS4 CGDID:CAL0002600 COORDS:Ca21chr5_C_albicans_SC5314:266976-268136W, translated using codon table 12 (386 amino acids) Uncharacterized ORF; Putative pseudouridine synthase; transcript regulated by Nrg1, Mig1, and Tup1	1.74	0.00676841
		orf19.3139	orf19.3139 CGDID:CAL0002296 COORDS:Ca21chr4_C_albicans_SC5314:1495860-1496978W, translated using codon table 12 (372 amino acids) Uncharacterized ORF; Putative NADP-dependent oxidoreductase; Hap43-repressed; induced by benomyl treatment; oxidative stress-induced via Cap1; rat catheter biofilm repressed	1.73	0.00334425
		orf19.667.1	RPL37B CGDID:CAF0006907 COORDS:Ca21chr1_C_albicans_SC5314:2492138-2492762W, translated using codon table 12 (90 amino acids) Uncharacterized ORF; Ribosomal protein L37; Hap43-induced; Spider biofilm repressed	1.73	0.00585723
		orf19.2533.1	orf19.2533.1 CGDID:CAF0006956 COORDS:Ca21chrR_C_albicans_SC5314:344860-344483C, translated using codon table 12 (95 amino acids) Uncharacterized ORF; Protein with a predicted role in protein translocation from the endoplasmic reticulum	1.69	0.00455053
		orf19.4147	GLR1 CGDID:CAL0005719 COORDS:Ca21chr5_C_albicans_SC5314:340319-338769C, translated using codon table 12 (516 amino acids) Verified ORF; Glutathione reductase; upregulated by human neutrophils; oxidative stress-induced regulation via Cap1p; overexpression correlates with multidrug resistance in a cap1 mutant, farnesol induced; stationary phase enriched protein	1.69	0.00109917
		orf19.6548	ISU1 CGDID:CAL0003195 COORDS:Ca21chr7_C_albicans_SC5314:377787-377224C, translated using codon table 12 (187 amino acids) Uncharacterized ORF; Protein with similarity to NifU; possible role in iron-sulfur cluster biogenesis; induced in low iron; rat catheter biofilm induced; rat catheter and Spider biofilm induced	1.69	0.00641098
		orf19.4025	PRE1 CGDID:CAL0004727 COORDS:Ca21chr5_C_albicans_SC5314:1152595-1153185W, translated using codon table 12 (196 amino acids) Uncharacterized ORF; Putative beta 4 subunit of the 20S proteasome; Rim101-induced at acid pH; flucytosine induced; amphotericin B repressed	1.68	0.00753005
		orf19.7243	orf19.7243 CGDID:CAL0003875 COORDS:Ca21chr1_C_albicans_SC5314:3155237-3156250W, translated using codon table 12 (337 amino acids) Uncharacterized ORF; Deoxycytidine monophosphate (dCMP) deaminase; role in dUMP and dTMP biosynthesis; Spider biofilm repressed	1.68	0.0359029
		orf19.5114.1	orf19.5114.1 CGDID:CAL0120825 COORDS:Ca21chr1_C_albicans_SC5314:1833139-1832948C, translated using codon table 12 (63 amino acids) Uncharacterized ORF; Protein of unknown function	1.68	0.00856841
		orf19.7605	PUP1 CGDID:CAL0000797 COORDS:Ca21chrR_C_albicans_SC5314:2195778-2196596W, translated using codon table 12 (272 amino acids) Uncharacterized ORF; Putative beta 2 subunit of the 20S proteasome; macrophage/pseudohyphal-repressed; Spider biofilm repressed	1.67	0.00343632
		orf19.2346	orf19.2346 CGDID:CAL0000742 COORDS:Ca21chr1_C_albicans_SC5314:2381550-2383424W, translated using codon table 12 (624 amino acids) Uncharacterized ORF; Putative protein of unknown function, transcription is positively regulated by Tbf1p	1.67	0.00851184
		orf19.3433	OYE23 CGDID:CAL0004957 COORDS:Ca21chr6_C_albicans_SC5314:304836-306056W, translated using codon table 12 (406 amino acids) Uncharacterized ORF; Putative NAPDH dehydrogenase; induced by nitric oxide, benomyl; oxidative stress-induced via Cap1; Hap43p-repressed; rat catheter biofilm induced	1.67	0.00554594
		orf19.2451	PGA45 CGDID:CAL0001553 COORDS:Ca21chr1_C_albicans_SC5314:1251599-1252987W, translated using codon table 12 (462 amino acids) Verified ORF; Putative GPI-anchored cell wall protein; repressed in core caspofungin response; Hog1-induced; regulated by Ssn6; Mob2-dependent hyphal regulation; flow model biofilm induced	1.65	0.00501794
		orf19.1957	CYC3 CGDID:CAL0002603 COORDS:Ca21chr5_C_albicans_SC5314:261888-262682W, translated using codon table 12 (264 amino acids) Verified ORF; Mitochondrial cytochrome c heme lyase; antigenic cell-wall protein; filament induced; induced on polystyrene adherence, interaction with macrophage; N-glycosylation, 2 heme-binding motifs; rat catheter, Spider biofilm induced	1.64	0.0123379
		orf19.4307	orf19.4307 CGDID:CAL0000893 COORDS:Ca21chr5_C_albicans_SC5314:630820-631698W, translated using codon table 12 (292 amino acids) Uncharacterized ORF; Protein of unknown function	1.63	0.0191795
		orf19.1708	orf19.1708 CGDID:CAL0000767 COORDS:Ca21chr3_C_albicans_SC5314:306821-307480W, translated using codon table 12 (219 amino acids) Uncharacterized ORF; Protein of unknown function; Spider biofilm induced	1.61	0.0126899
		orf19.2101	orf19.2101 CGDID:CAL0005262 COORDS:Ca21chr2_C_albicans_SC5314:38528-39127W, translated using codon table 12 (199 amino acids) Uncharacterized ORF; Protein of unknown function	1.61	0.0131691
		orf19.5175	orf19.5175 CGDID:CAL0002662 COORDS:Ca21chr7_C_albicans_SC5314:621061-617642C, translated using codon table 12 (1139 amino acids) Uncharacterized ORF; Protein of unknown function	1.61	0.00539435
		orf19.6670	CAC2 CGDID:CAL0004103 COORDS:Ca21chr5_C_albicans_SC5314:800389-799007C, translated using codon table 12 (460 amino acids) Verified ORF; Component of the chromatin assembly factor I (CAF-1); involved in regulation of white-opaque switching frequency; macrophage-induced	1.6	0.0289001
		orf19.6306	orf19.6306 CGDID:CAL0001236 COORDS:Ca21chrR_C_albicans_SC5314:1055989-1054484C, translated using codon table 12 (501 amino acids) Verified ORF; Trimethylaminobutyraldehyde dehydrogenase, the third enzyme of the carnitine biosynthesis pathway	1.59	0.0239572
		orf19.6585	orf19.6585 CGDID:CAL0003310 COORDS:Ca21chr7_C_albicans_SC5314:302677-303045W, translated using codon table 12 (122 amino acids) Uncharacterized ORF; Protein of unknown function	1.59	0.00928422
		orf19.1375	LEU42 CGDID:CAL0003911 COORDS:Ca21chr2_C_albicans_SC5314:1992242-1993957W, translated using codon table 12 (571 amino acids) Uncharacterized ORF; Putative alpha-isopropylmalate synthase; fungal-specific; induced by human blood or polymorphonuclear cells; regulated by Gcn2 and Gcn4; stationary phase enriched protein; Spider biofilm induced	1.58	0.00270395
		orf19.1721	NCE103 CGDID:CAL0000802 COORDS:Ca21chr3_C_albicans_SC5314:276549-275704C, translated using codon table 12 (281 amino acids) Verified ORF; Carbonic anhydrase; converts of CO2 to bicarbonate; essential for virulence in host niches with limited CO2, normal white-opaque switch; Mnl1-induced in weak acid stress; Hap43-induced gene; F-12/CO2, rat catheter, Spider biofilm induced	1.57	0.0155599
		orf19.6229	CAT1 CGDID:CAL0000462 COORDS:Ca21chr1_C_albicans_SC5314:1453415-1454872W, translated using codon table 12 (485 amino acids) Verified ORF; Catalase; resistance to oxidative stress, neutrophils, peroxide; role in virulence; regulated by iron, ciclopirox, fluconazole, carbon source, pH, Rim101, Ssn6, Hog1, Hap43, Sfu1, Sef1, farnesol, core stress response; Spider biofilm induced	1.56	0.00304104
		orf19.1764	orf19.1764 CGDID:CAL0000900 COORDS:Ca21chr2_C_albicans_SC5314:2091410-2090562C, translated using codon table 12 (282 amino acids) Uncharacterized ORF; Protein of unknown function; rat catheter and Spider biofilm induced	1.56	0.0154902
		orf19.2067	orf19.2067 CGDID:CAL0004471 COORDS:Ca21chr2_C_albicans_SC5314:97528-96815C, translated using codon table 12 (237 amino acids) Uncharacterized ORF; Protein with a predicted role in mitochondrial iron metabolism; Hap43-repressed; expression upregulated during growth in the mouse cecum; Spider biofilm induced	1.55	0.0112222
		orf19.5158	orf19.5158 CGDID:CAL0002595 COORDS:Ca21chr7_C_albicans_SC5314:658048-658566W, translated using codon table 12 (172 amino acids) Uncharacterized ORF; Protein with similarity to a human gene associated with colon cancer and to orf19.5158; regulated by Gcn4, Cyr1; induced by amino acid starvation; macrophage-induced protein, macrophage-repressed; Spider biofilm induced	1.55	0.00953596
		orf19.6073	HMX1 CGDID:CAL0005187 COORDS:Ca21chr1_C_albicans_SC5314:51682-50807C, translated using codon table 12 (291 amino acids) Verified ORF; Heme oxygenase; utilization of hemin iron; transcript induced by heat, low iron, or hemin; repressed by Efg1; induced by low iron; upregulated by Rim101 at pH 8; Hap43-induced; Spider and flow model biofilm induced	1.55	0.0118446
		orf19.4290	TRR1 CGDID:CAL0000375 COORDS:Ca21chr5_C_albicans_SC5314:611366-612328W, translated using codon table 12 (320 amino acids) Verified ORF; Thioredoxin reductase; regulated by Tsa1/Tsa1B, Hap43; induced by nitric oxide, peroxide; oxidative stress-induce via Cap1; induced by human neutrophils; stationary phase enriched protein	1.54	0.00351989
		orf19.6601.1	YKE2 CGDID:CAF0007113 COORDS:Ca21chrR_C_albicans_SC5314:2044321-2043818C, translated using codon table 12 (167 amino acids) Uncharacterized ORF; Possible heterohexameric Gim/prefoldin protein complex subunit; role in folding alpha-tubulin, beta-tubulin, and actin; transcript induced by yeast-to-hypha switch; regulated by Nrg1, Tup1; Spider and flow model biofilm induced	1.54	0.0126919
		orf19.5201.1	orf19.5201.1 CGDID:CAL0120835 COORDS:Ca21chr1_C_albicans_SC5314:905590-905339C, translated using codon table 12 (83 amino acids) Uncharacterized ORF; Protein of unknown function	1.54	0.0148021
		orf19.3516	orf19.3516 CGDID:CAL0005812 COORDS:Ca21chrR_C_albicans_SC5314:1163343-1162696C, translated using codon table 12 (215 amino acids) Uncharacterized ORF; Protein of unknown function; Hap43-repressed; Spider biofilm repressed	1.53	0.0221274
		orf19.2969	RAD16 CGDID:CAL0006085 COORDS:Ca21chr1_C_albicans_SC5314:585974-588532W, translated using codon table 12 (852 amino acids) Uncharacterized ORF; Ortholog of S. cerevisiae Rad16; a protein that recognizes and binds damaged DNA; flucytosine induced; rat catheter and Spider biofilm induced	1.53	0.0191714
		orf19.1720	orf19.1720 CGDID:CAL0000801 COORDS:Ca21chr3_C_albicans_SC5314:277546-280140W, translated using codon table 12 (864 amino acids) Uncharacterized ORF; Protein of unknown function	1.52	0.0137104
		orf19.6126	KGD2 CGDID:CAL0005983 COORDS:Ca21chrR_C_albicans_SC5314:1609238-1610563W, translated using codon table 12 (441 amino acids) Uncharacterized ORF; Putative dihydrolipoamide S-succinyltransferase; induced in high iron; Hap43-repressed; Spider biofilm repressed	1.51	0.00383797
		orf19.7412	MUB1 CGDID:CAL0005455 COORDS:Ca21chr3_C_albicans_SC5314:1419477-1417276C, translated using codon table 12 (733 amino acids) Uncharacterized ORF; Predicted protein required for ubiquitination; role in meiosis, regulation of cell budding in S. cereviae; Spider biofilm induced	1.5	0.0365427
		orf19.5049	orf19.5049 CGDID:CAL0001673 COORDS:Ca21chr1_C_albicans_SC5314:1700264-1699335C, translated using codon table 12 (309 amino acids) Uncharacterized ORF; Putative U3-containing 90S preribosome processome complex subunit; Hap43-induced gene; rat catheter and Spider biofilm induced; F-12/CO2 early biofilm induced	1.5	0.0239355
		orf19.6031	VPS27 CGDID:CAL0005098 COORDS:Ca21chr1_C_albicans_SC5314:133937-131412C, translated using codon table 12 (841 amino acids) Verified ORF; Putative ESCRT-0 complex protein with a role in multivesicular body (MVB) trafficking	1.49	0.0127312
		orf19.6948	CCC1 CGDID:CAL0000278 COORDS:Ca21chr3_C_albicans_SC5314:782738-783676W, translated using codon table 12 (312 amino acids) Verified ORF; Manganese transporter; required for normal filamentous growth; mRNA binds She3, localized to hyphal tips; repressed by NO, alkaline pH; colony morphology-related regulation by Ssn6; regulated by Sef1, Sfu1, Hap43; Spider biofilm induced	1.48	0.0074353
		orf19.506	YDJ1 CGDID:CAL0000049 COORDS:Ca21chrR_C_albicans_SC5314:939273-940454W, translated using codon table 12 (393 amino acids) Uncharacterized ORF; Putative type I HSP40 co-chaperone; heavy metal (cadmium) stress-induced	1.46	0.00626936
		orf19.5833	orf19.5833 CGDID:CAL0002326 COORDS:Ca21chr2_C_albicans_SC5314:545705-546796W, translated using codon table 12 (363 amino acids) Uncharacterized ORF; Protein of unknown function	1.46	0.0186028
		orf19.6059	TTR1 CGDID:CAL0005151 COORDS:Ca21chr1_C_albicans_SC5314:78368-78009C, translated using codon table 12 (119 amino acids) Verified ORF; Putative glutaredoxin; described as a glutathione reductase; induced by human neutrophils and benomyl treatment; alkaline repressed; regulated by Gcn2 and Gcn4; required for virulence in mouse model; Spider biofilm induced	1.46	0.00870979
		orf19.7509.1	ATP17 CGDID:CAF0007126 COORDS:Ca21chrR_C_albicans_SC5314:62794-63164W, translated using codon table 12 (102 amino acids) Verified ORF; Mitochondrial ATPase complex subunit; downregulated by Efg1p; flucytosine induced; caspofungin repressed	1.46	0.0198315
		orf19.3059	SUA71 CGDID:CAL0001439 COORDS:Ca21chr1_C_albicans_SC5314:747828-746794C, translated using codon table 12 (344 amino acids) Uncharacterized ORF; Transcription factor TFIIB; required for transcription initiation and start site selection by RNA polymerase II; downregulated during planktonic growth, whereas related SUA72 is induced; induced by Tbf1; rat catheter, Spider biofilm induced	1.45	0.0344127
		orf19.4577.3	TIM10 CGDID:CAF0007015 COORDS:Ca21chr4_C_albicans_SC5314:423542-423267C, translated using codon table 12 (91 amino acids) Uncharacterized ORF; Predicted protein of the mitochondrial intermembrane space with role in protein import into mitochondrial inner membrane	1.45	0.0105153
		orf19.547	orf19.547 CGDID:CAL0000208 COORDS:Ca21chrR_C_albicans_SC5314:1001940-1000822C, translated using codon table 12 (372 amino acids) Uncharacterized ORF; Protein of unknown function	1.44	0.042788
		CaalfMp08	COX1 CGDID:CAF0007377 COORDS:Ca19-mtDNA:14771-20926W, translated using codon table 4 (531 amino acids) Uncharacterized ORF; Subunit I of cytochrome c oxidase, which is the terminal member of the mitochondrial (mt) inner membrane electron transport chain; one of three mt-encoded subunits; alternatively spliced transcripts encode 4 putative splicing endonucleases	1.43	0.0152346
		orf19.1697	orf19.1697 CGDID:CAL0000191 COORDS:Ca21chr3_C_albicans_SC5314:324005-322944C, translated using codon table 12 (353 amino acids) Uncharacterized ORF; Protein of unknown function	1.43	0.0104509
		orf19.5961	orf19.5961 CGDID:CAL0003397 COORDS:Ca21chr3_C_albicans_SC5314:1060429-1059680C, translated using codon table 12 (249 amino acids) Uncharacterized ORF; Protein of unknown function	1.43	0.0186707
		orf19.5378	SCL1 CGDID:CAL0004386 COORDS:Ca21chr3_C_albicans_SC5314:145925-145182C, translated using codon table 12 (247 amino acids) Uncharacterized ORF; Proteasome subunit YC7alpha; protein present in exponential and stationary growth phase yeast cultures; flow model and Spider biofilm repressed	1.42	0.0171484
		orf19.3130	orf19.3130 CGDID:CAL0002280 COORDS:Ca21chr4_C_albicans_SC5314:1513945-1514766W, translated using codon table 12 (273 amino acids) Uncharacterized ORF; Ortholog of S. cerevisiae Gpn3 a GTPase with a role in biogenesis of RNA pol II and polIII; possibly an essential gene, disruptants not obtained by UAU1 method	1.42	0.0285805
		orf19.4829	DOA1 CGDID:CAL0005343 COORDS:Ca21chr1_C_albicans_SC5314:2126419-2128704W, translated using codon table 12 (761 amino acids) Verified ORF; WD repeat protein; required for ubiquitin-mediated protein degradation; role in control of cellular ubiquitin levels; may promote efficient NHEJ in postdiauxic/stationary phase; Spider biofilm repressed	1.42	0.0165733
		orf19.2192	GDH2 CGDID:CAL0005475 COORDS:Ca21chr2_C_albicans_SC5314:1608435-1611605W, translated using codon table 12 (1056 amino acids) Uncharacterized ORF; Putative NAD-specific glutamate dehydrogenase; fungal-specific; transcript regulated by Nrg1, Mig1, Tup1, and Gcn4; stationary phase enriched protein; flow model biofilm induced; Spider biofilm induced	1.41	0.00924173
		orf19.813	orf19.813 CGDID:CAL0002644 COORDS:Ca21chr2_C_albicans_SC5314:858692-860770W, translated using codon table 12 (692 amino acids) Uncharacterized ORF; Protein of unknown function; mutants are viable; Hap43-induced gene; oxidative stress-induced via Cap1; rat catheter and Spider biofilm induced	1.4	0.0133224
		orf19.6529	CDC34 CGDID:CAL0003131 COORDS:Ca21chr7_C_albicans_SC5314:411055-411789W, translated using codon table 12 (244 amino acids) Uncharacterized ORF; Putative ubiquitin-protein ligase; transcript regulated by Nrg1 and Tup1, and by Gcn2 and Gcn4; rat catheter biofilm induced	1.4	0.0288532
		orf19.4684.2	RPL40B CGDID:CAF0007021 COORDS:Ca21chr4_C_albicans_SC5314:208643-208485C, translated using codon table 12 (52 amino acids) Uncharacterized ORF; Protein with similarity to the ribosomal protein portion of S. cerevisiae Rpl40Bp; colony morphology-related gene regulation by Ssn6; positively regulated by Tbf1; Spider biofilm repressed	1.4	0.0155372
		orf19.4525	orf19.4525 CGDID:CAL0002692 COORDS:Ca21chr1_C_albicans_SC5314:412836-413840W, translated using codon table 12 (334 amino acids) Uncharacterized ORF; Protein of unknown function	1.4	0.0254614
		orf19.4430	orf19.4430 CGDID:CAL0001806 COORDS:Ca21chr1_C_albicans_SC5314:1600458-1602098W, translated using codon table 12 (546 amino acids) Uncharacterized ORF; Protein of unknown function	1.4	0.0237852
		orf19.2102	CKB1 CGDID:CAL0005264 COORDS:Ca21chr2_C_albicans_SC5314:38158-37277C, translated using codon table 12 (293 amino acids) Verified ORF; Regulatory subunit of protein kinase CK2 (casein kinase II), beta subunit; null mutants are hypersensitive to caspofungin and hydrogen peroxide medium	1.39	0.0370605
		orf19.7050	NOP15 CGDID:CAL0002077 COORDS:Ca21chr7_C_albicans_SC5314:127379-128182W, translated using codon table 12 (267 amino acids) Uncharacterized ORF; Nucleolar ribosome biogenesis factor; hyphal-induced expression; Hap43-induced; rat catheter biofilm induced	1.39	0.0409969
		orf19.7224	orf19.7224 CGDID:CAL0003803 COORDS:Ca21chr1_C_albicans_SC5314:3123255-3124931W, translated using codon table 12 (558 amino acids) Uncharacterized ORF; Protein of unknown function	1.39	0.0405007
		orf19.4304	GAP1 CGDID:CAL0000889 COORDS:Ca21chr5_C_albicans_SC5314:627851-626103C, translated using codon table 12 (582 amino acids) Verified ORF; Amino acid permease; antigenic in human/mouse; 10-12 transmembrane regions; regulated by nitrogen source; alkaline, GlcNAc, phagocytosis induced; WT virulence in mice; Spider and flow model biofilm induced	1.37	0.0436544
		orf19.1470	RPS26A CGDID:CAL0004688 COORDS:Ca21chr2_C_albicans_SC5314:288228-287869C, translated using codon table 12 (119 amino acids) Uncharacterized ORF; Ribosomal protein; regulated by Nrg1, Tup1; repressed upon phagocytosis by murine macrophage; alternatively spliced intron in 5'-UTR; Spider biofilm repressed	1.36	0.0126424
		orf19.5959	NOP14 CGDID:CAL0003384 COORDS:Ca21chr3_C_albicans_SC5314:1052844-1055372W, translated using codon table 12 (842 amino acids) Verified ORF; Putative nucleolar protein; Hap43-induced; mutation confers resistance to 5-fluorocytosine (5-FC), 5-fluorouracil (5-FU), and tubercidin (7-deazaadenosine); heterozygous mutant is resistant to parnafungin; Spider biofilm induced	1.36	0.029417
		orf19.2434	NPL4 CGDID:CAL0001521 COORDS:Ca21chr1_C_albicans_SC5314:1282994-1281198C, translated using codon table 12 (598 amino acids) Uncharacterized ORF; Putative ubiquitin-binding protein; regulated by Gcn2p and Gcn4p	1.36	0.01734
		orf19.86	orf19.86 CGDID:CAL0000683 COORDS:Ca21chr6_C_albicans_SC5314:167189-167674W, translated using codon table 12 (161 amino acids) Uncharacterized ORF; Putative glutathione peroxidase; induced by peroxide, exposure to neutrophils and macrophage blood fractions; repressed during infection of macrophages; Spider biofilm induced; flow model biofilm repressed	1.36	0.0199219
		orf19.3152	AMO2 CGDID:CAL0002338 COORDS:Ca21chr2_C_albicans_SC5314:1371756-1373771W, translated using codon table 12 (671 amino acids) Verified ORF; Protein similar to A. niger predicted peroxisomal copper amino oxidase; mutation confers hypersensitivity to toxic ergosterol analog; F-12/CO2 early biofilm induced	1.35	0.0333953
		orf19.168	orf19.168 CGDID:CAL0003194 COORDS:Ca21chrR_C_albicans_SC5314:569697-568822C, translated using codon table 12 (291 amino acids) Uncharacterized ORF; Protein of unknown function	1.35	0.036984
		orf19.1359	orf19.1359 CGDID:CAL0003865 COORDS:Ca21chr2_C_albicans_SC5314:2028114-2029865W, translated using codon table 12 (583 amino acids) Uncharacterized ORF; Protein of unknown function	1.35	0.0490093
		orf19.2379	NOT4 CGDID:CAL0000791 COORDS:Ca21chrR_C_albicans_SC5314:759538-757726C, translated using codon table 12 (576 amino acids) Verified ORF; Putative E3 ubiquitin-protein ligase; required for maintenance, but not induction, of hyphal development; homozygous null mutant is avirulent in mouse systemic infection despite persistence in host; repressed in rat oral candidiasis	1.34	0.0475932
		orf19.6672	MDJ1 CGDID:CAL0004107 COORDS:Ca21chr5_C_albicans_SC5314:803173-804639W, translated using codon table 12 (488 amino acids) Uncharacterized ORF; Putative member of the HSP40 (DnaJ) family of chaperones; rat catheter and Spider biofilm induced	1.33	0.0281067
		orf19.5615	AYR2 CGDID:CAL0000562 COORDS:Ca21chr6_C_albicans_SC5314:687829-686936C, translated using codon table 12 (297 amino acids) Uncharacterized ORF; Putative NADPH-dependent 1-acyl dihydroxyacetone phosphate reductase; shows colony morphology-related gene regulation by Ssn6p	-1.33	0.00149501
		orf19.5079	CDR4 CGDID:CAL0001762 COORDS:Ca21chr1_C_albicans_SC5314:1758073-1762545W, translated using codon table 12 (1490 amino acids) Verified ORF; Putative ABC transporter superfamily; fluconazole, Sfu1, Hog1, core stress response induced; caspofungin repressed; fluconazole resistance not affected by mutation or correlated with expression; rat catheter and flow model biofilm induced	-1.35	0.000509444
		orf19.5180	PRX1 CGDID:CAL0002689 COORDS:Ca21chr7_C_albicans_SC5314:605347-606078W, translated using codon table 12 (243 amino acids) Verified ORF; Thioredoxin peroxidase; transcriptionally induced by interaction with macrophage; fluconazole induced; Fkh2p-downregulated; caspofungin repressed; protein present in exponential and stationary growth phase yeast cultures	-1.37	6.36428e-05
		orf19.1451	SRB9 CGDID:CAL0004613 COORDS:Ca21chr2_C_albicans_SC5314:260784-265781W, translated using codon table 12 (1665 amino acids) Verified ORF; Subunit of the RNA polymerase II mediator complex; transposon mutation affects filamentous growth; suppresses S. cerevisiae diploid filamentous (flo8, ste7, ste12, tec1) or haploid invasive (flo8) mutant growth defects	-1.37	0.00936631
		orf19.2125	orf19.2125 CGDID:CAL0005305 COORDS:Ca21chr6_C_albicans_SC5314:986080-986535W, translated using codon table 12 (151 amino acids) Uncharacterized ORF; Protein of unknown function; GlcNAc-induced protein; Spider biofilm induced; rat catheter biofilm repressed	-1.38	0.000397141
		orf19.6877	PNG2 CGDID:CAL0005876 COORDS:Ca21chr2_C_albicans_SC5314:1157113-1160064W, translated using codon table 12 (983 amino acids) Verified ORF; Putative peptide:N-glycanase; gene has variable numbers of 12-bp repeats; induced by caspofungin, ciclopirox olamine, ketoconazole or hypoxia; gene of core caspofungin response; Hap43-induced; Spider biofilm induced	-1.4	5.76207e-05
		orf19.244	DCG1 CGDID:CAL0003981 COORDS:Ca21chr3_C_albicans_SC5314:554474-553776C, translated using codon table 12 (232 amino acids) Uncharacterized ORF; Protein of unknown function; ortholog of S. cerevisiae Dcg1; transcript regulated by Nrg1 and Mig1	-1.42	0.000495119
		orf19.3822	SCS7 CGDID:CAL0001985 COORDS:Ca21chr4_C_albicans_SC5314:987869-989005W, translated using codon table 12 (378 amino acids) Verified ORF; Putative ceramide hydroxylase; regulated by Nrg1; induced in high iron; fluconazole-induced; Hap43-repressed; Spider biofilm induced	-1.43	0.000123913
		orf19.5799	orf19.5799 CGDID:CAL0001560 COORDS:Ca21chr2_C_albicans_SC5314:608308-606248C, translated using codon table 12 (686 amino acids) Uncharacterized ORF; Protein of unknown function	-1.43	0.000291744
		orf19.4215	FET34 CGDID:CAL0000100 COORDS:Ca21chr6_C_albicans_SC5314:78587-76710C, translated using codon table 12 (625 amino acids) Verified ORF; Multicopper ferroxidase; induced by low iron, ciclopirox olamine, ketoconazole, hypoxia; alkaline induced by Rim101; repressed in fluconazole-resistant isolate; Sfu1, Hog1 repressed; complements S. cerevisiae fet3; Spider biofilm induced	-1.45	6.49634e-05
		orf19.6893	orf19.6893 CGDID:CAL0005917 COORDS:Ca21chr2_C_albicans_SC5314:1187214-1185853C, translated using codon table 12 (453 amino acids) Uncharacterized ORF; Protein of unknown function	-1.45	0.0167295
		orf19.734	GLK1 CGDID:CAL0001803 COORDS:Ca21chrR_C_albicans_SC5314:1559103-1560521W, translated using codon table 12 (472 amino acids) Uncharacterized ORF; Putative glucokinase; transcript regulated upon yeast-hyphal switch; Efg1 regulated; fluconazole-induced; induced in core stress response; colony morphology-related gene regulation by Ssn6; GlcNAc-induced protein	-1.45	2.60628e-05
		orf19.1853	HHT2 CGDID:CAL0001692 COORDS:Ca21chrR_C_albicans_SC5314:1462310-1462720W, translated using codon table 12 (136 amino acids) Uncharacterized ORF; Putative histone H3; farnesol regulated; Hap43-induced; rat catheter and Spider biofilm repressed	-1.47	2.18717e-05
		orf19.4135	PRC2 CGDID:CAL0005673 COORDS:Ca21chr5_C_albicans_SC5314:322744-324240W, translated using codon table 12 (498 amino acids) Uncharacterized ORF; Putative carboxypeptidase; induced by human neutrophils; Spider biofilm induced	-1.5	0.0012062
		orf19.3803	MNN22 CGDID:CAL0001902 COORDS:Ca21chr4_C_albicans_SC5314:1020660-1018891C, translated using codon table 12 (589 amino acids) Verified ORF; Alpha-1,2-mannosyltransferase; required for normal cell wall mannan; regulated by Tsa1, Tsa1B at 37 deg; repressed in core stress response; NO, Hog1 induced; confers sensitivity to cell wall perturbing agents; Spider biofilm repressed	-1.5	0.000138726
		orf19.260	SLD1 CGDID:CAL0004027 COORDS:Ca21chr3_C_albicans_SC5314:580397-578643C, translated using codon table 12 (584 amino acids) Verified ORF; Sphingolipid delta-8 desaturase; catalyzes desaturation at C8 in the long-chain base moiety of ceramides in glucosylceramide synthesis, important for virulence; ketoconazole and hypoxia induced; Hap43-repressed; Spider biofilm induced	-1.51	0.000131957
		orf19.2837	ALG5 CGDID:CAL0005117 COORDS:Ca21chrR_C_albicans_SC5314:638526-637555C, translated using codon table 12 (323 amino acids) Uncharacterized ORF; Putative glucosyltransferase involved in cell wall mannan biosynthesis; possibly an essential gene, disruptants not obtained by UAU1 method	-1.51	0.0348945
		orf19.4793	orf19.4793 CGDID:CAL0004612 COORDS:Ca21chr1_C_albicans_SC5314:2055044-2055643W, translated using codon table 12 (199 amino acids) Uncharacterized ORF; Putative ribosome-associated protein; ortholog of S. cerevisiae Tma16; Hap43-induced gene; Spider biofilm induced	-1.51	0.00679122
		orf19.7469	ARG1 CGDID:CAL0005634 COORDS:Ca21chrR_C_albicans_SC5314:151128-149878C, translated using codon table 12 (416 amino acids) Verified ORF; Argininosuccinate synthase; arginine synthesis; Gcn4, Rim101 regulated; induced by amino acid starvation (3-AT), benomyl treatment; stationary phase enriched protein; repressed in alkalinizing medium; rat catheter, Spider biofilm induced	-1.52	8.55198e-05
		orf19.1357	FCY21 CGDID:CAL0003863 COORDS:Ca21chr2_C_albicans_SC5314:2034842-2036386W, translated using codon table 12 (514 amino acids) Verified ORF; High affinity, high capacity, hypoxanthine-adenine-guanine-cytosine/H+ symporter; similar to S. cerevisiae Fcy2; mutation confers resistance to 5-fluorocytosine (5-FC); flow model biofilm induced	-1.56	0.0323347
		orf19.7586	CHT3 CGDID:CAL0000219 COORDS:Ca21chrR_C_albicans_SC5314:2161835-2163538W, translated using codon table 12 (567 amino acids) Verified ORF; Major chitinase; secreted; functional homolog of S. cerevisiae Cts1p; 4 N-glycosylation motifs; possible O-mannosylation; putative signal peptide; hyphal-repressed; farnesol upregulated in biofilm; regulated by Efg1p, Cyr1p, Ras1p	-1.56	0.000284292
		orf19.3615	orf19.3615 CGDID:CAL0000313 COORDS:Ca21chr2_C_albicans_SC5314:1753971-1755452W, translated using codon table 12 (493 amino acids) Uncharacterized ORF; Protein of unknown function; induced in core caspofungin response; expression upregulated in an ssr1 null mutant; induced by nitric oxide independent of Yhb1p	-1.6	0.000119647
		orf19.1333	SNG3 CGDID:CAL0003790 COORDS:Ca21chr7_C_albicans_SC5314:755677-753848C, translated using codon table 12 (609 amino acids) Verified ORF; Putative membrane transporter; Hap43p-induced gene; mutation confers hypersensitivity to toxic ergosterol analog; shows colony morphology-related gene regulation by Ssn6p	-1.62	0.000858647
		orf19.5005	OSM2 CGDID:CAL0001569 COORDS:Ca21chr1_C_albicans_SC5314:3006473-3008419W, translated using codon table 12 (648 amino acids) Uncharacterized ORF; Putative mitochondrial fumarate reductase; regulated by Ssn6p, Gcn2p, and Gcn4p; Hog1p-downregulated; stationary phase enriched protein; Hap43p-repressed gene	-1.62	3.25999e-05
		orf19.1727	PMC1 CGDID:CAL0000810 COORDS:Ca21chr3_C_albicans_SC5314:264975-268610W, translated using codon table 12 (1211 amino acids) Verified ORF; Vacuolar calcium P-type ATPase; transcript regulated by calcineurin and fluconazole; mutant shows increased resistance to fluconazole, lithium; increased sensitivity to calcium; Spider biofilm induced	-1.63	6.82361e-05
		orf19.1415	FRE10 CGDID:CAL0004487 COORDS:Ca21chr4_C_albicans_SC5314:923142-925262W, translated using codon table 12 (706 amino acids) Verified ORF; Major cell-surface ferric reductase under low-iron conditions; 7 transmembrane regions and a secretion signal predicted; Tup1, Rim101, Ssn6, Hog1, caspofungin repressed; ciclopirox olamine induced; rat catheter biofilm induced	-1.66	5.00897e-05
		orf19.1691	orf19.1691 CGDID:CAL0000188 COORDS:Ca21chr3_C_albicans_SC5314:335872-336459W, translated using codon table 12 (195 amino acids) Verified ORF; Plasma-membrane-localized protein; filament induced; Hog1, ketoconazole, fluconazole and hypoxia-induced; regulated by Nrg1, Tup1, Upc2; induced by prostaglandins; flow model biofilm induced; rat catheter and Spider biofilm repressed	-1.7	2.93214e-06
		orf19.5645	MET15 CGDID:CAL0000641 COORDS:Ca21chr4_C_albicans_SC5314:31982-30660C, translated using codon table 12 (440 amino acids) Verified ORF; O-acetylhomoserine O-acetylserine sulfhydrylase; sulfur amino acid synthesis; immunogenic; Hog1, adherence-induced; brown color of mutant in Pb(2+) medium a visual selection; chlamydospore formation induced, F-12/CO2 biofilm induced	-1.7	1.64555e-06
		orf19.2602	OPT1 CGDID:CAL0003352 COORDS:Ca21chrR_C_albicans_SC5314:443243-440892C, translated using codon table 12 (783 amino acids) Verified ORF; Oligopeptide transporter; transports 3-to-5-residue peptides; alleles are distinct, one has intron; suppresses S. cerevisiae ptr2-2 mutant defects; induced by BSA or peptides; Stp3p, Hog1p regulated; flow model biofilm induced	-1.71	2.53184e-05
		orf19.3325	orf19.3325 CGDID:CAL0004098 COORDS:Ca21chr1_C_albicans_SC5314:267474-265492C, translated using codon table 12 (660 amino acids) Uncharacterized ORF; Putative glycogen synthesis initiator; regulated by Efg1 and Efh1; Hog1-repressed; colony morphology-related gene regulation by Ssn6; induced by prostaglandins; flow model biofilm induced	-1.75	1.20283e-05
		orf19.6021	IHD2 CGDID:CAL0005068 COORDS:Ca21chr1_C_albicans_SC5314:167084-167830W, translated using codon table 12 (248 amino acids) Uncharacterized ORF; Protein of unknown function; induced during hyphae development; induced in low iron; Spider biofilm induced	-1.76	0.00166812
		orf19.6140	FRE30 CGDID:CAL0006027 COORDS:Ca21chrR_C_albicans_SC5314:1586310-1587170W, translated using codon table 12 (286 amino acids) Uncharacterized ORF; Protein with similarity to ferric reductases; downregulated in response to amphotericin B, estradiol, or ciclopirox olamine, and upregulated by interaction with macrophage; un-merged from orf19.6139 in a revision of Assembly 21	-1.77	6.63293e-05
		orf19.5612	BMT4 CGDID:CAL0000558 COORDS:Ca21chr6_C_albicans_SC5314:682872-685241W, translated using codon table 12 (789 amino acids) Verified ORF; Beta-mannosyltransferase; for elongation of beta-mannose chains on the acid-labile fraction of cell wall phosphopeptidomannan; 9-gene family member; regulated by Tsa1, Tsa1B; flow model biofilm induced; rat catheter biofilm repressed	-1.78	0.000116743
		orf19.3523	CRK1 CGDID:CAL0005839 COORDS:Ca21chr2_C_albicans_SC5314:1029687-1027450C, translated using codon table 12 (745 amino acids) Verified ORF; Protein kinase of the Cdc2 subfamily involved in hyphal development, virulence; promotes hyphal development independently of Cph1 and Efg1; functionally complements pheromone hypersensitivity of S. cerevisiae sgv1 mutant; Hap43p-repressed	-1.78	0.0127607
		orf19.583	orf19.583 CGDID:CAL0000331 COORDS:Ca21chr5_C_albicans_SC5314:190840-189518C, translated using codon table 12 (440 amino acids) Verified ORF; Indoleamine 2,3-dioxygenase (IDO); rate-limiting enzyme of tryptophan catabolism via kynurenine; enzyme inhibition by 1-methyl-D,L-tryptophan increases hyphal growth; expressed in yeast and hyphae; rat catheter and Spider biofilm induced	-1.79	4.03717e-05
		orf19.6563.1	orf19.6563.1 CGDID:CAF0007084 COORDS:Ca21chr7_C_albicans_SC5314:347247-347584W, translated using codon table 12 (88 amino acids) Uncharacterized ORF; Protein of unknown function	-1.86	0.011244
		orf19.5156	orf19.5156 CGDID:CAL0002593 COORDS:Ca21chr7_C_albicans_SC5314:659536-660138W, translated using codon table 12 (200 amino acids) Uncharacterized ORF; Protein similar to S. cerevisiae Phs1p, which is required for growth; has six putative membrane-spanning regions	-1.93	9.02574e-05
		orf19.4943	PSA2 CGDID:CAL0006302 COORDS:Ca21chr1_C_albicans_SC5314:2874278-2875654W, translated using codon table 12 (458 amino acids) Uncharacterized ORF; Mannose-1-phosphate guanyltransferase; Hap43, macrophage-repressed; stationary phase enriched protein; Spider biofilm induced; rat catheter biofilm repressed	-1.95	1.73418e-07
		orf19.2686	orf19.2686 CGDID:CAL0003533 COORDS:Ca21chr4_C_albicans_SC5314:635720-633978C, translated using codon table 12 (580 amino acids) Uncharacterized ORF; Protein of unknown function	-1.96	1.02339e-06
		orf19.5025	MET3 CGDID:CAL0001619 COORDS:Ca21chr1_C_albicans_SC5314:3051624-3053207W, translated using codon table 12 (527 amino acids) Uncharacterized ORF; ATP sulfurlyase; sulfate assimilation; repressed by Met, Cys, Sfu1, or in fluconazole-resistant isolate; Hog1, caspofungin, white phase-induced; induced on biofilm formation, even in presence of Met and Cys; Spider, F-12/CO2 biofilm induced	-2.08	1.16843e-08
		orf19.3646	CTR1 CGDID:CAL0000406 COORDS:Ca21chr6_C_albicans_SC5314:141631-140876C, translated using codon table 12 (251 amino acids) Verified ORF; Copper transporter; transcribed in low copper; induced Mac1, Tye7, macrophage interaction, alkaline pH via Rim101; 17-beta-estradiol repressed; complements S. cerevisiae ctr1 ctr3 copper transport mutant; flow model/Spider biofilm induced	-2.1	2.90055e-08
		orf19.3669	SHA3 CGDID:CAL0000440 COORDS:Ca21chr1_C_albicans_SC5314:444259-442472C, translated using codon table 12 (595 amino acids) Verified ORF; Putative ser/thr kinase involved in glucose transport; Tn mutation affects filamentous growth; fluconazole-induced; ketoconazole-repressed; induced in by alpha pheromone in SpiderM; possibly essential; flow model biofilm induced	-2.15	1.06393e-05
		orf19.17	SCP1 CGDID:CAL0000508 COORDS:Ca21chr2_C_albicans_SC5314:1301909-1301325C, translated using codon table 12 (194 amino acids) Uncharacterized ORF; Putative cortical actin cytoskeleton protein; constitutive expression independent of MTL or white-opaque status	-2.17	0.000219869
		orf19.6860	orf19.6860 CGDID:CAL0005824 COORDS:Ca21chr4_C_albicans_SC5314:1128823-1129515W, translated using codon table 12 (230 amino acids) Uncharacterized ORF; Protein of unknown function	-2.18	1.90786e-05
		orf19.5610	ARG3 CGDID:CAL0000556 COORDS:Ca21chr6_C_albicans_SC5314:678124-679161W, translated using codon table 12 (345 amino acids) Uncharacterized ORF; Putative ornithine carbamoyltransferase; Gcn4-regulated; Hap43-induced; repressed in alkalinizing medium; rat catheter and Spider biofilm induced	-2.19	0.00243934
		orf19.6081	PHR2 CGDID:CAL0005209 COORDS:Ca21chr1_C_albicans_SC5314:37852-39486W, translated using codon table 12 (544 amino acids) Verified ORF; Glycosidase; role in vaginal not systemic infection (low pH not neutral); low pH, high iron, fluconazole, Hap43-induced; Rim101-repressed at pH8; rat catheter biofilm induced; Bcr1-repressed in RPMI a/a biofilms	-2.21	1.8712e-09
		orf19.4523	orf19.4523 CGDID:CAL0002688 COORDS:Ca21chr1_C_albicans_SC5314:416475-417098W, translated using codon table 12 (207 amino acids) Uncharacterized ORF; Protein of unknown function	-2.22	0.000601964
		orf19.4477	CSH1 CGDID:CAL0001962 COORDS:Ca21chr1_C_albicans_SC5314:845857-844844C, translated using codon table 12 (337 amino acids) Verified ORF; Aldo-keto reductase; role in fibronectin adhesion, cell surface hydrophobicity; regulated by temperature, growth phase, benomyl, macrophage interaction; azole resistance associated; Spider biofilm induced; rat catheter biofilm repressed	-2.22	4.58188e-09
		orf19.1767	orf19.1767 CGDID:CAL0000903 COORDS:Ca21chr2_C_albicans_SC5314:2081249-2083090W, translated using codon table 12 (613 amino acids) Uncharacterized ORF; Protein of unknown function	-2.26	0.00228689
		orf19.2367	orf19.2367 CGDID:CAL0000771 COORDS:Ca21chrR_C_albicans_SC5314:1493326-1493772W, translated using codon table 12 (148 amino acids) Uncharacterized ORF; Putative protein of unknown function; Hap43-induced; repressed by Rim101; Spider biofilm induced	-2.29	0.00289273
		orf19.7212	orf19.7212 CGDID:CAL0003766 COORDS:Ca21chr1_C_albicans_SC5314:3091220-3093523W, translated using codon table 12 (767 amino acids) Verified ORF; Phosphorylated protein; homozygous transposon insertion causes decreased colony wrinkling in filamentous growth-inducing conditions, but does not block hyphal formation in liquid media; Hap43-repressed	-2.32	0.000204155
		orf19.391	UPC2 CGDID:CAL0004944 COORDS:Ca21chr1_C_albicans_SC5314:1860375-1858237C, translated using codon table 12 (712 amino acids) Verified ORF; Zn2-Cys6 transcript factor; regulator of ergosterol biosynthetic genes and sterol uptake; binds ERG2 promoter; induced by ergosterol depletion, by azoles, anaerobicity; macrophage/pseudohyphal-repressed; flow model biofilm induced	-2.34	3.06022e-07
		orf19.4356	HGT3 CGDID:CAL0001043 COORDS:Ca21chrR_C_albicans_SC5314:860668-862611W, translated using codon table 12 (647 amino acids) Uncharacterized ORF; Putative glucose transporter of the major facilitator superfamily; the C. albicans glucose transporter family comprises 20 members; 12 probable membrane-spanning segments, extended C terminus; expressed in rich medium with 2% glucose	-2.37	0.000990853
		orf19.6139	FRE7 CGDID:CAL0006013 COORDS:Ca21chrR_C_albicans_SC5314:1587228-1588439W, translated using codon table 12 (403 amino acids) Verified ORF; Copper-regulated cupric reductase; repressed by ciclopirox olamine or 17-beta-estradiol; induced by alkaline conditions or interaction with macrophage; Spider biofilm induced	-2.4	1.04395e-08
		orf19.3332	orf19.3332 CGDID:CAL0004114 COORDS:Ca21chr1_C_albicans_SC5314:284652-287630W, translated using codon table 12 (992 amino acids) Uncharacterized ORF; Ortholog of Bre4 in S. cerevisiae has a role in brefeldin A resistence; a drug that affect intracellular transport; Spider biofilm induced	-2.42	0.0123164
		orf19.753	MNN15 CGDID:CAL0001863 COORDS:Ca21chr1_C_albicans_SC5314:1017748-1020039W, translated using codon table 12 (763 amino acids) Uncharacterized ORF; Putative alpha-1,3-mannosyltransferase; predicted role in protein O-linked glycosylation; Spider biofilm induced	-2.44	0.00129283
		orf19.4950	AKR1 CGDID:CAL0006326 COORDS:Ca21chr1_C_albicans_SC5314:2886263-2883822C, translated using codon table 12 (813 amino acids) Uncharacterized ORF; Ankyrin-repeat protein; induced by fluphenazine	-2.53	5.73662e-07
		orf19.1996	CHA1 CGDID:CAL0002743 COORDS:Ca21chr2_C_albicans_SC5314:215567-216628W, translated using codon table 12 (353 amino acids) Verified ORF; Similar to catabolic ser/thr dehydratases; repressed by Rim101; induced in low iron; regulated on white-opaque switch; filament induced; Tn mutation affects filamentation; flow model biofilm induced; Spider biofilm repressed	-2.55	8.81465e-08
		orf19.4390	orf19.4390 CGDID:CAL0001169 COORDS:Ca21chrR_C_albicans_SC5314:767513-769012W, translated using codon table 12 (499 amino acids) Uncharacterized ORF; Protein of unknown function; repressed by alpha pheromone in SpiderM medium; transcript induced by Mnl1 under weak acid stress	-2.58	2.13175e-09
		orf19.5782	orf19.5782 CGDID:CAL0001535 COORDS:Ca21chr2_C_albicans_SC5314:636276-634021C, translated using codon table 12 (751 amino acids) Uncharacterized ORF; Protein of unknown function	-2.59	0.00122271
		orf19.700	SEO1 CGDID:CAL0001698 COORDS:Ca21chrR_C_albicans_SC5314:1429476-1431299W, translated using codon table 12 (607 amino acids) Uncharacterized ORF; Protein with similarity to permeases; Sfu1-repressed; flucytosine induced; induced by Mnl1 under weak acid stress; flow model biofilm repressed	-2.63	1.49718e-05
		orf19.7344	orf19.7344 CGDID:CAL0004636 COORDS:Ca21chrR_C_albicans_SC5314:2023763-2026270W, translated using codon table 12 (835 amino acids) Uncharacterized ORF; Protein of unknown function	-2.63	1.85392e-05
		orf19.2179	SIT1 CGDID:CAL0005420 COORDS:Ca21chr2_C_albicans_SC5314:1636365-1634551C, translated using codon table 12 (604 amino acids) Verified ORF; Transporter of ferrichrome siderophores, not ferrioxamine B; required for human epithelial cell invasion in vitro, not for mouse systemic infection; regulated by iron, Sfu1, Rfg1, Tup1, Hap43; rat catheter and Spider biofilm induced	-2.64	0.00223114
		orf19.5457	orf19.5457 CGDID:CAL0005279 COORDS:Ca21chr3_C_albicans_SC5314:22687-21254C, translated using codon table 12 (477 amino acids) Uncharacterized ORF; Protein of unknown function	-2.69	1.63614e-10
		orf19.2343.1	orf19.2343.1 CGDID:CAL0120620 COORDS:Ca21chr1_C_albicans_SC5314:2386841-2386378C, translated using codon table 12 (129 amino acids) Uncharacterized ORF; Putative vacuolar H+ ATPase subunit e of the V-ATPase V0 subcomplex; added to Assembly 21 based on comparative genome analysis	-2.79	0.00022944
		orf19.4795	orf19.4795 CGDID:CAL0004615 COORDS:Ca21chr1_C_albicans_SC5314:2059614-2056114C, translated using codon table 12 (1166 amino acids) Uncharacterized ORF; Protein of unknown function; Sef1-, Sfu1-, and Hap43 regulated; Spider biofilm induced	-2.83	0.000164516
		orf19.3422	FMP27 CGDID:CAL0004921 COORDS:Ca21chr6_C_albicans_SC5314:348064-340358C, translated using codon table 12 (2568 amino acids) Uncharacterized ORF; Putative mitochondrial protein; mRNA binds She3	-2.88	9.57823e-05
		orf19.1093	FLO8 CGDID:CAL0001280 COORDS:Ca21chr6_C_albicans_SC5314:962185-959807C, translated using codon table 12 (792 amino acids) Verified ORF; Transcription factor; required for hyphal formation and CO2 induced white-opaque switching; regulates hyphal gene expression; required for virulence in mouse systemic infection; binds Efg1p; binds Mss11p via LisH motif; has LUFS domain	-3.03	9.76151e-06
		orf19.2608	ADH5 CGDID:CAL0003363 COORDS:Ca21chrR_C_albicans_SC5314:455033-454023C, translated using codon table 12 (336 amino acids) Verified ORF; Putative alcohol dehydrogenase; regulated by white-opaque switch; fluconazole-induced; antigenic in murine infection; regulated by Nrg1, Tup1; Hap43, macrophage repressed, flow model biofilm induced; Spider biofilm induced	-3.2	1.55431e-15
		orf19.6393	orf19.6393 CGDID:CAL0001427 COORDS:Ca21chrR_C_albicans_SC5314:1794831-1796081W, translated using codon table 12 (416 amino acids) Uncharacterized ORF; Putative Arf3p GTPase activating protein; Hap43p-repressed gene; possibly an essential gene, disruptants not obtained by UAU1 method	-3.33	9.47862e-06
		orf19.7657	POP3 CGDID:CAL0000921 COORDS:Ca21chrR_C_albicans_SC5314:2265749-2266495W, translated using codon table 12 (248 amino acids) Uncharacterized ORF; Putative RNase MRP and nuclear RNase P component; decreased repressed by prostaglandins; Spider biofilm induced	-3.42	4.08782e-06
		orf19.3004	orf19.3004 CGDID:CAL0001328 COORDS:Ca21chr1_C_albicans_SC5314:651967-653199W, translated using codon table 12 (410 amino acids) Uncharacterized ORF; Protein of unknown function	-3.41	2.43352e-05
		orf19.7065	PSF3 CGDID:CAL0002115 COORDS:Ca21chr7_C_albicans_SC5314:88111-87578C, translated using codon table 12 (177 amino acids) Uncharacterized ORF; Putative GINS complex subunit; cell-cycle regulated periodic mRNA expression; Spider biofilm induced	-3.46	3.15381e-06
		orf19.567	TFB3 CGDID:CAL0000277 COORDS:Ca21chr5_C_albicans_SC5314:159330-158188C, translated using codon table 12 (360 amino acids) Uncharacterized ORF; Putative C3HC4 zinc finger transcription factor; transcript positively regulated by Tbf1; Spider biofilm induced	-3.48	7.07139e-07
		orf19.508	QDR1 CGDID:CAL0000052 COORDS:Ca21chrR_C_albicans_SC5314:942696-941167C, translated using codon table 12 (509 amino acids) Verified ORF; Putative antibiotic resistance transporter; regulated by white-opaque switch, Nrg1, Tup1; Hap43, caspofungin repressed; repressed during chlamydospore formation; flow model biofilm induced; Spider biofilm repressed	-3.48	3.57049e-06
		orf19.6072.1	orf19.6072.1 CGDID:CAL0000158781 COORDS:Ca21chr1_C_albicans_SC5314:54559-54843W, translated using codon table 12 (94 amino acids) Uncharacterized ORF; Protein of unknown function	-3.54	1.91025e-06
		orf19.4698	PTC8 CGDID:CAL0003860 COORDS:Ca21chr4_C_albicans_SC5314:174443-175708W, translated using codon table 12 (421 amino acids) Verified ORF; Predicted type 2C protein phosphatase, ser/thr-specific; required for hyphal growth; transcript induced by stress; flow model biofilm induced; Spider biofilm induced	-3.59	6.50913e-11
		orf19.3047	orf19.3047 CGDID:CAL0001414 COORDS:Ca21chr1_C_albicans_SC5314:726816-723187C, translated using codon table 12 (1209 amino acids) Verified ORF; Protein kinase-related protein, required for normal sensitivity to caspofungin	-3.87	9.56655e-07
		orf19.3770	ARG8 CGDID:CAL0001267 COORDS:Ca21chr4_C_albicans_SC5314:1083762-1082395C, translated using codon table 12 (455 amino acids) Uncharacterized ORF; Putative acetylornithine aminotransferase; Gcn2, Gcn4 regulated; rat catheter biofilm induced; Spider biofilm induced	-4.03	6.28294e-08
		orf19.6943	orf19.6943 CGDID:CAL0000268 COORDS:Ca21chr3_C_albicans_SC5314:787177-787506W, translated using codon table 12 (109 amino acids) Uncharacterized ORF; Predicted ORF from Assembly 19; removed from Assembly 20; subsequently reinstated in Assembly 21 based on comparative genome analysis	-4.23	4.70423e-07
		orf19.24	RTA2 CGDID:CAL0000522 COORDS:Ca21chr2_C_albicans_SC5314:1317228-1318589W, translated using codon table 12 (453 amino acids) Verified ORF; Flippase; sphingolipid long chain base release; mediates calcineurin-dependent resistance to azoles; stress-associate; Plc1, Ca2+, calcineurin-regulated; ketoconazole, caspofungin induced; Spider biofilm induced; flow biofilm repressed	-4.62	1e-17
		orf19.6627	orf19.6627 CGDID:CAL0003992 COORDS:Ca21chrR_C_albicans_SC5314:1233786-1234466W, translated using codon table 12 (226 amino acids) Uncharacterized ORF; Protein of unknown function; possibly transcriptionally regulated upon hyphal formation	-5.56	7.45311e-07
		orf19.5000	CYB2 CGDID:CAL0001565 COORDS:Ca21chr1_C_albicans_SC5314:2997207-2998889W, translated using codon table 12 (560 amino acids) Uncharacterized ORF; Putative cytochrome b2 precursor; induced in high iron; alkaline repressed; colony morphology-related gene regulation by Ssn6; Hap43-repressed; pider biofilm induced	-6.38	1e-17
		orf19.5777	orf19.5777 CGDID:CAL0001519 COORDS:Ca21chr2_C_albicans_SC5314:643501-644211W, translated using codon table 12 (236 amino acids) Uncharacterized ORF; Protein of unknown function; F-12/CO2 early biofilm induced	-6.64	1e-17
		orf19.1260	LEA1 CGDID:CAL0002983 COORDS:Ca21chr4_C_albicans_SC5314:1270531-1269830C, translated using codon table 12 (233 amino acids) Uncharacterized ORF; Predicted component of U2 snRNP; induced by alpha pheromone in SpiderM medium	-6.64	1e-17
		orf19.5673	OPT7 CGDID:CAL0000713 COORDS:Ca21chr4_C_albicans_SC5314:71749-69506C, translated using codon table 12 (747 amino acids) Verified ORF; Putative oligopeptide transporter; possibly transports GSH or related compounds; Hog1-induced; expression of OPT6, -7, or -8 does not suppress defect of mutant lacking OPT1-3; Hap43-repressed; F-12/CO2 early biofilm induced	-6.64	1e-17
		orf19.5984	orf19.5984 CGDID:CAL0003451 COORDS:Ca21chr3_C_albicans_SC5314:1098032-1099033W, translated using codon table 12 (333 amino acids) Verified ORF; Putative protein of unknown function; homozygous transposon insertion causes decreased colony wrinkling under filamentous growth-inducing conditions, but does not block true hyphal formation in liquid media	-6.64	1e-17
		orf19.7381	AHR1 CGDID:CAL0004794 COORDS:Ca21chr3_C_albicans_SC5314:1362620-1364494W, translated using codon table 12 (624 amino acids) Verified ORF; Zn(II)2Cys6 transcription factor; involved in regulation of adhesion genes; involved in white-opaque switch; forms complex with Mcm1; mutant is sensetive to 5-fluorocytosine and lithium chloride; Spider biofilm induced	-6.64	1e-17
		orf19.3330	CRL1 CGDID:CAL0004109 COORDS:Ca21chr1_C_albicans_SC5314:279273-278233C, translated using codon table 12 (346 amino acids) Verified ORF; Predicted GTPase of RHO family; CAAX motif geranylgeranylated; expression in S. cerevisiae causes dominant-negative inhibition of pheromone response	-6.64	1e-17
		orf19.4255	ECM331 CGDID:CAL0000259 COORDS:Ca21chr5_C_albicans_SC5314:542775-541534C, translated using codon table 12 (413 amino acids) Verified ORF; GPI-anchored protein; mainly at plasma membrane, also at cell wall; Hap43, caspofungin-induced; Plc1-regulated; Hog1, Rim101-repressed; colony morphology-related regulated by Ssn6; induced by ketoconazole and hypoxia	-6.64	1e-17
		orf19.2432	HAC1 CGDID:CAL0001516 COORDS:Ca21chr1_C_albicans_SC5314:1285460-1284338C, translated using codon table 12 (367 amino acids) Verified ORF; bZIP transcription factor; role in unfolded protein response and control of morphology; transcript undergoes atypical splicing at C terminus under ER stress; induced during mating and by caspofungin; mRNA binds She3; Spider biofilm induced	-6.64	1e-17
		orf19.1297	orf19.1297 CGDID:CAL0003107 COORDS:Ca21chr4_C_albicans_SC5314:807452-809647W, translated using codon table 12 (731 amino acids) Uncharacterized ORF; Protein of unknown function	-6.64	1e-17
		orf19.2892	orf19.2892 CGDID:CAL0005246 COORDS:Ca21chr4_C_albicans_SC5314:1426618-1429254W, translated using codon table 12 (878 amino acids) Uncharacterized ORF; Protein of unknown function	-6.64	1e-17
		orf19.4007	orf19.4007 CGDID:CAL0004649 COORDS:Ca21chr5_C_albicans_SC5314:1132677-1131376C, translated using codon table 12 (433 amino acids) Uncharacterized ORF; Protein of unknown function	-6.64	1e-17
		orf19.6079	orf19.6079 CGDID:CAL0005197 COORDS:Ca21chr1_C_albicans_SC5314:42606-43505W, translated using codon table 12 (299 amino acids) Uncharacterized ORF; Predicted ORF in retrotransposon Tca8 with similarity to the Gag region encoding nucleocapsid-like protein; repressed by ciclopirox olamine; filament induced; regulated by Rfg1, Tup1; overlaps orf19.6078.1	-6.64	1e-17
		orf19.6246	orf19.6246 CGDID:CAL0000498 COORDS:Ca21chr1_C_albicans_SC5314:1421911-1422477W, translated using codon table 12 (188 amino acids) Uncharacterized ORF; Protein of unknown function	-6.64	1e-17
		orf19.6637	orf19.6637 CGDID:CAL0004017 COORDS:Ca21chrR_C_albicans_SC5314:1220015-1221043W, translated using codon table 12 (342 amino acids) Uncharacterized ORF; Predicted glycosyl hydrolase; hypoxia induced; flow model biofilm induced	-6.64	1e-17
		orf19.6842	TUS1 CGDID:CAL0005760 COORDS:Ca21chr1_C_albicans_SC5314:925975-921782C, translated using codon table 12 (1397 amino acids) Uncharacterized ORF; Putative guanine nucleotide exchange factor; induced by Mnl1 under weak acid stress; Spider biofilm induced	-6.64	1e-17
		orf19.2990	XOG1 CGDID:CAL0006153 COORDS:Ca21chr1_C_albicans_SC5314:623597-622281C, translated using codon table 12 (438 amino acids) Verified ORF; Exo-1,3-beta-glucanase; 5 glycosyl hydrolase family member; affects sensitivity to chitin and glucan synthesis inhibitors; not required for yeast-to-hypha transition or for virulence in mice; Hap43-induced; Spider biofilm induced	-6.64	1e-17
		orf19.4900	MNN12 CGDID:CAL0006195 COORDS:Ca21chr1_C_albicans_SC5314:2276399-2278885W, translated using codon table 12 (828 amino acids) Uncharacterized ORF; Predicted alpha-1,3-mannosyltransferase activity with a role in protein glycosylation	-6.64	1e-17
		orf19.1049	orf19.1049 CGDID:CAL0001159 COORDS:Ca21chr1_C_albicans_SC5314:869162-868578C, translated using codon table 12 (194 amino acids) Uncharacterized ORF; Predicted NUDIX hydrolase domain; Hap43-induced	-6.64	1e-17
		orf19.5846	orf19.5846 CGDID:CAL0002355 COORDS:Ca21chrR_C_albicans_SC5314:1185551-1187035W, translated using codon table 12 (494 amino acids) Uncharacterized ORF; Putative TFIIH and nucleotide excision repair factor 3 complex subunit; possibly an essential gene, disruptants not obtained by UAU1 method	-6.64	1e-17
		orf19.769	IFE1 CGDID:CAL0001909 COORDS:Ca21chr1_C_albicans_SC5314:986332-987516W, translated using codon table 12 (394 amino acids) Uncharacterized ORF; Putative medium-chain alcohol dehydrogenase; rat catheter and Spider biofilm repressed	-6.64	1e-17

## Sheet: Supplementary Table 3
Supplementary Table 3: List of 1906 quantified phosphopeptides in SC5314 strain in treated or not treated control condition with Proteome Discoverer software using the Candida Genome Database
Phosphopeprtide	Master Protein Accessions	Modifications	# PSMs	Modifications in Master Proteins	Abundance Ratio: (H2O2) / (control)	Abundance Ratio (log2): (H2O2) / (control)	Abundance Ratio P-Value: (H2O2) / (control)	Abundance Ratio Adj. P-Value: (H2O2) / (control)	Abundance Ratio Variability [%]: (H2O2) / (control)	Abundance Ratio Weight: (H2O2) / (control)	Abundance Ratios (by Bio. Rep.): (H2O2,1) / (control,1)	Abundance Ratios (by Bio. Rep.): (H2O2,2) / (control,2)	Abundance Ratios (by Bio. Rep.): (H2O2,3) / (control,3)	Abundance Ratios (by Bio. Rep.): (H2O2,4) / (control,4)	Abundance Ratios (log2) (by Bio. Rep.): (H2O2,1) / (control,1)	Abundance Ratios (log2) (by Bio. Rep.): (H2O2,2) / (control,2)	Abundance Ratios (log2) (by Bio. Rep.): (H2O2,3) / (control,3)	Abundance Ratios (log2) (by Bio. Rep.): (H2O2,4) / (control,4)	Abundances (Grouped) Count: control	Abundances (Grouped) Count: H2O2	RT [min] (by Search Engine): A5 Mascot	Ions Score (by Search Engine): A5 Mascot	Top Apex RT [min]
KNSSSANLK	orf19.4246	1xPhospho [S4(99.7)]	69	orf19.4246 1xPhospho [S75(99.7)]	100	6.64	1e-17	7.27373e-17	0		100		100		6.64		6.64			2	18.5073	59	19.67
TSLATSSFVLHSYSK	orf19.5184	2xPhospho [S7(100); S12(99.5)]	10	orf19.5184 2xPhospho [S27(100); S32(99.5)]	100	6.64	1e-17	7.27373e-17	0		100	100	100	100	6.64	6.64	6.64	6.64		4	82.8211	25	84.39
GQFSSFR	orf19.2340	1xPhospho [S5(100)]	8	orf19.2340 1xPhospho [S791(100)]	100	6.64	1e-17	7.27373e-17	0		100	100	100	100	6.64	6.64	6.64	6.64		4	60.0177	27	62.64
LESTENTAILK	orf19.2884	1xPhospho [S/T]	6		100	6.64	1e-17	7.27373e-17	0		100	100	100	100	6.64	6.64	6.64	6.64		4	64.508	19	66.43
DIQLSQDKVTSTYTK	orf19.7602	1xPhospho [S5(99.1)]	5	orf19.7602 1xPhospho [S151(99.1)]	100	6.64	1e-17	7.27373e-17	0		100	100	100	100	6.64	6.64	6.64	6.64		4	64.8158	15	67.41
QISFEDK	orf19.7564	1xPhospho [S3(100)]	4	orf19.7564 1xPhospho [S126(100)]	100	6.64	1e-17	7.27373e-17	0		100	100	100	100	6.64	6.64	6.64	6.64		4	56.6865	24	58.9
SFTQTVADSVQQGSDNAK	orf19.4216	1xPhospho [S/T]	4		100	6.64	1e-17	7.27373e-17	0		100	100	100	100	6.64	6.64	6.64	6.64		4	72.7288	4	74.31
LVDETSQTTSSSSNAR	orf19.2498	1xPhospho [T/S]	4		100	6.64	1e-17	7.27373e-17	0		100	100	100	100	6.64	6.64	6.64	6.64		4	38.8101	21	43.69
LSSLEDSSTPSSR	orf19.6291	1xPhospho [S2(99.3)]	4	orf19.6291 1xPhospho [S256(99.3)]	100	6.64	1e-17	7.27373e-17	0		100	100	100	100	6.64	6.64	6.64	6.64		4	50.8119	25	53.47
SIAHDDLR	orf19.3583	1xPhospho [S1(100)]	4	orf19.3583 1xPhospho [S26(100)]	100	6.64	1e-17	7.27373e-17	0		100	100	100	100	6.64	6.64	6.64	6.64		4	43.5738	8	47.86
DIQLSQDK	orf19.7602	1xPhospho [S5(100)]	3	orf19.7602 1xPhospho [S151(100)]	100	6.64	1e-17	7.27373e-17	0		100	100	100	100	6.64	6.64	6.64	6.64		4	50.209	14	53.61
SADEVNIDTASLEELR	orf19.2286	1xAcetyl [N-Term]; 1xPhospho [T/S]	3	orf19.2286 1xAcetyl [N-Term]	100	6.64	1e-17	7.27373e-17	0		100	100	100	100	6.64	6.64	6.64	6.64		4	108.714	9	109.17
TEQTSQPTST	orf19.4544	1xPhospho [S5(98.7)]	3	orf19.4544 1xPhospho [S234(98.7)]	100	6.64	1e-17	7.27373e-17	0		100	100	100	100	6.64	6.64	6.64	6.64		4	31.6706	17	35.66
KLSSAELR	orf19.4152	1xPhospho [S3(99.5)]	3	orf19.4152 1xPhospho [S1021(99.5)]	100	6.64	1e-17	7.27373e-17	0		100	100	100	100	6.64	6.64	6.64	6.64		4	48.3329	20	51.71
KAGEVVAVTGDGTNDAPALK	orf19.1727	2xPhospho [T9(100); T13(100)]	3	orf19.1727 2xPhospho [T873(100); T877(100)]	100	6.64	1e-17	7.27373e-17	0		100	100	100	100	6.64	6.64	6.64	6.64		4	78.0716	5	79.52
SSFTTPSRPTR	orf19.2964	1xPhospho [S/T]	3		100	6.64	1e-17	7.27373e-17	0		100	100	100	100	6.64	6.64	6.64	6.64		4	45.5667	6	49.83
SSSALTADSLR	orf19.7489.3	1xAcetyl [N-Term]; 1xPhospho [S/T]	3	orf19.7489.3 1xAcetyl [N-Term]	100	6.64	1e-17	7.27373e-17	0		100	100	100	100	6.64	6.64	6.64	6.64		4	84.4952	37	85.11
SSLASQLQSINEK	orf19.7215	1xAcetyl [N-Term]; 1xPhospho [S9(99.6)]	2	orf19.7215 1xAcetyl [N-Term]; 1xPhospho [S10(99.6)]	100	6.64	1e-17	7.27373e-17	0		100	100	100	100	6.64	6.64	6.64	6.64		4	95.3997	11	96.81
SSVPSSPIR	orf19.2045	1xAcetyl [N-Term]; 1xPhospho [S]	2	orf19.2045 1xAcetyl [N-Term]	100	6.64	1e-17	7.27373e-17	0		100	100	100	100	6.64	6.64	6.64	6.64		4	73.0543	13	75.05
EAGSVGEFIEK	orf19.4451	1xPhospho [S4(100)]	2	orf19.4451 1xPhospho [S206(100)]	100	6.64	1e-17	7.27373e-17	0		100	100	100	100	6.64	6.64	6.64	6.64		4	74.5777	12	76.35
SQTSSFVK	orf19.6828	1xAcetyl [N-Term]; 1xPhospho [S5(99.4)]	2	orf19.6828 1xAcetyl [N-Term]; 1xPhospho [S6(99.4)]	100	6.64	1e-17	7.27373e-17	0		100	100	100	100	6.64	6.64	6.64	6.64		4	68.7631	5	67
TEVSSPISR	orf19.5335	1xPhospho [S5(99.6)]	2	orf19.5335 1xPhospho [S319(99.6)]	100	6.64	1e-17	7.27373e-17	0		100	100	100	100	6.64	6.64	6.64	6.64		4	43.7225	9	47.7
SQNNLETIPK	orf19.1229	1xAcetyl [N-Term]; 1xPhospho [S1(100)]	2	orf19.1229 1xAcetyl [N-Term]; 1xPhospho [S2(100)]	100	6.64	1e-17	7.27373e-17	0		100	100	100	100	6.64	6.64	6.64	6.64		4	77.1697	24	78.92
SQAQTEVNNIESVENPSFTTPLK	orf19.808	1xAcetyl [N-Term]; 1xPhospho [S1(100)]	2	orf19.808 1xAcetyl [N-Term]; 1xPhospho [S2(100)]	100	6.64	1e-17	7.27373e-17	0		100	100	100	100	6.64	6.64	6.64	6.64		4	112.866	11	113.44
RADEESQEQEEESPK	orf19.1642	1xPhospho [S]	2		100	6.64	1e-17	7.27373e-17	0		100	100	100	100	6.64	6.64	6.64	6.64		4	33.6967	1	38.73
RNSLYELLANFNR	orf19.4220	1xPhospho [S3(100)]	2	orf19.4220 1xPhospho [S98(100)]	100	6.64	1e-17	7.27373e-17	0		100	100	100	100	6.64	6.64	6.64	6.64		4	124.138	35	124.9
VLGFGSLLGSPQGR	orf19.3100	2xPhospho [S6(100); S10(100)]	2	orf19.3100 2xPhospho [S7(100); S11(100)]	100	6.64	1e-17	7.27373e-17	0		100	100	100	100	6.64	6.64	6.64	6.64		4	129.791	7	130.27
PSSSDAINR	orf19.3967	1xPhospho [S]	2		100	6.64	1e-17	7.27373e-17	0		100	100	100	100	6.64	6.64	6.64	6.64		4	29.2248	24	32.95
IKSPVPK	orf19.2193	1xPhospho [S3(100)]	2	orf19.2193 1xPhospho [S170(100)]	100	6.64	1e-17	7.27373e-17	0		100	100	100	100	6.64	6.64	6.64	6.64		4	33.0406	7	37.73
NSFNENHK	orf19.2795	1xPhospho [S2(100)]	2	orf19.2795 1xPhospho [S224(100)]	100	6.64	1e-17	7.27373e-17	0		100	100	100	100	6.64	6.64	6.64	6.64		4	30.309	5	27.06
IESNTELSR	orf19.6577	2xPhospho [S3(100); S8(100)]	2	orf19.6577 2xPhospho [S95(100); S100(100)]	100	6.64	1e-17	7.27373e-17	0		100	100	100	100	6.64	6.64	6.64	6.64		4	49.9802	37	53.45
HPSLEEVEDEESVMFR	orf19.7085	1xPhospho [S3(99.3)]	2	orf19.7085 1xPhospho [S421(99.3)]	100	6.64	1e-17	7.27373e-17	0		100	100	100		6.64	6.64	6.64			3	97.5904	1	99.9
ASVSSLPSK	orf19.2545	1xPhospho [S5(99.2)]	2	orf19.2545 1xPhospho [S343(99.2)]	100	6.64	1e-17	7.27373e-17	0		100	100	100	100	6.64	6.64	6.64	6.64		4	46.6769	8	50.34
SDSSLGSPELSK	orf19.4998	1xPhospho [S]	2		100	6.64	1e-17	7.27373e-17	0			100	100	100		6.64	6.64	6.64		3	55.59	3	57.66
TSLATSSFVLHSYSK	orf19.5184	1xPhospho [S12(95.7)]	2	orf19.5184 1xPhospho [S32(95.7)]	100	6.64	1e-17	7.27373e-17	0		100	100		100	6.64	6.64		6.64		3	79.1928	3	80.36
TPSITGAR	orf19.1634	1xPhospho [S3(100)]	2	orf19.1634 1xPhospho [S158(100)]	100	6.64	1e-17	7.27373e-17	0		100	100	100	100	6.64	6.64	6.64	6.64		4	42.5043	24	47.04
TREESEQEENNEK	orf19.1453	1xPhospho [T/S]	2		100	6.64	1e-17	7.27373e-17	0		100	100	100	100	6.64	6.64	6.64	6.64		4	23.7422	5	25.88
KNSTIETTTIPVNR	orf19.6573	1xPhospho [S/T]	2		100	6.64	1e-17	7.27373e-17	0			100	100	100		6.64	6.64	6.64		3	59.5465	12	62.1
SAGTVSPAPSNK	orf19.5095	2xPhospho [T4(98.5); S10(100)]	2	orf19.5095 2xPhospho [T645(98.5); S651(100)]	100	6.64	1e-17	7.27373e-17	0		100	100	100	100	6.64	6.64	6.64	6.64		4	35.7735	13	40.71
SASVSVSR	orf19.177	1xPhospho [S]	2		100	6.64	1e-17	7.27373e-17	0		100	100	100	100	6.64	6.64	6.64	6.64		4	32.0572	12	36.89
AGLSSPEKR	orf19.5358	1xPhospho [S]	1		100	6.64	1e-17	7.27373e-17	0		100	100	100	100	6.64	6.64	6.64	6.64		4	31.901	5	36.86
AENPGISFGQVGK	orf19.4623.3	1xPhospho [S7(100)]	1	orf19.4623.3 1xPhospho [S45(100)]	100	6.64	1e-17	7.27373e-17	0		100	100	100	100	6.64	6.64	6.64	6.64		4	76.7459	12	78.57
ADIPVPELGSIIDEEDEFEDVIVPEDK	orf19.7006	1xPhospho [S10(100)]	1	orf19.7006 1xPhospho [S885(100)]	100	6.64	1e-17	7.27373e-17	0		100	100		100	6.64	6.64		6.64		3	139.668	3	141.88
YNQPPAAVEEASQPQQEQQQQSQASVVAPQIPIGPK	orf19.3333	1xPhospho [S/Y]	1		100	6.64	1e-17	7.27373e-17	0		100	100	100	100	6.64	6.64	6.64	6.64		4	88.8663	0	90.05
TSHSDAVSTK	orf19.5357	1xPhospho [S4(99.4)]	1	orf19.5357 1xPhospho [S461(99.4)]	100	6.64	1e-17	7.27373e-17	0		100	100	100	100	6.64	6.64	6.64	6.64		4	21.092	3	22.3
DAIKSQESIR	orf19.7378	1xPhospho [S5(99.4)]	1	orf19.7378 1xPhospho [S209(99.4)]	100	6.64	1e-17	7.27373e-17	0		100	100	100	100	6.64	6.64	6.64	6.64		4	42.6188	8	47.2
TQSPKPSPTK	orf19.1519	1xPhospho [T/S]	1		100	6.64	1e-17	7.27373e-17	0		100	100		100	6.64	6.64		6.64		3	19.7869	6	21.75
ALQSLTSK	orf19.2179.2	1xPhospho [S4(99.2)]	1	orf19.2179.2 1xPhospho [S48(99.2)]	100	6.64	1e-17	7.27373e-17	0		100	100	100	100	6.64	6.64	6.64	6.64		4	53.1224	7	56.1
VGSTSENITQK	orf19.7392	1xPhospho [S3(96.8)]	1	orf19.7392 1xPhospho [S413(96.8)]	100	6.64	1e-17	7.27373e-17	0		100	100	100	100	6.64	6.64	6.64	6.64		4	40.2591	3	45.14
SYQGSSTVGR	orf19.1166	1xPhospho [S/T/Y]	1		100	6.64	1e-17	7.27373e-17	0		100	100	100	100	6.64	6.64	6.64	6.64		4	35.2899	9	40.41
SDLEDDLLALAGGEDNTYESDEEITSSK	orf19.7047	1xAcetyl [N-Term]; 2xPhospho [S1(100); T/Y/S]	1	orf19.7047 1xAcetyl [N-Term]; 2xPhospho [S2(100); T/Y/S]	100	6.64	1e-17	7.27373e-17	0		100	100			6.64	6.64				2	178.536	10	180.44
QIVNIPSFTVR	orf19.838.1	1xPhospho [S/T]	1		100	6.64	1e-17	7.27373e-17	0		100	100	100	100	6.64	6.64	6.64	6.64		4	99.387	4	100.47
SASGLGDEEEK	orf19.5299	1xPhospho [S3(100)]	1	orf19.5299 1xPhospho [S131(100)]	100	6.64	1e-17	7.27373e-17	0		100	100	100	100	6.64	6.64	6.64	6.64		4	37.6987	10	42.8
MSPSGDLTK	orf19.642	1xPhospho [S2(100)]	1	orf19.642 1xPhospho [S862(100)]	100	6.64	1e-17	7.27373e-17	0		100	100	100	100	6.64	6.64	6.64	6.64		4	47.3162	12	51.17
NDPQLLQFPELPEQGIDADNVSLELDK	orf19.6951	1xPhospho [S22(100)]	1	orf19.6951 1xPhospho [S143(100)]	100	6.64	1e-17	7.27373e-17	0		100	100	100		6.64	6.64	6.64			3	123.909	4	125.2
NGSTSAEAIDLADDLDLNNDPDENVPLASR	orf19.2969	1xPhospho [S/T]	1		100	6.64	1e-17	7.27373e-17	0		100	100	100	100	6.64	6.64	6.64	6.64		4	112.576	3	113.91
LVESFLSLEDSSDVEELSAK	orf19.429	2xPhospho [S]	1		100	6.64	1e-17	7.27373e-17	0		100	100	100	100	6.64	6.64	6.64	6.64		4	127.421	1	127.8
LSQLPNNSSSSLFINNR	orf19.4349	1xPhospho [S]	1		100	6.64	1e-17	7.27373e-17	0		100	100	100	100	6.64	6.64	6.64	6.64		4	84.9194	3	86.46
QLLSPLDR	orf19.5112	1xPhospho [S4(100)]	1	orf19.5112 1xPhospho [S671(100)]	100	6.64	1e-17	7.27373e-17	0		100	100	100	100	6.64	6.64	6.64	6.64		4	79.675	20	81.39
ERNSEITEELR	orf19.2209	1xPhospho [S4(100)]	1	orf19.2209 1xPhospho [S594(100)]	100	6.64	1e-17	7.27373e-17	0		100	100	100		6.64	6.64	6.64			3	62.2875	8	64.72
SQSDVPIK	orf19.4585	1xAcetyl [N-Term]; 1xPhospho [S1(100)]	1	orf19.4585 1xAcetyl [N-Term]; 1xPhospho [S2(100)]	100	6.64	1e-17	7.27373e-17	0		100	100	100	100	6.64	6.64	6.64	6.64		4	67.7975	26	70.11
SQSGGGGGGGATQSDASSEVHSLNPVK	orf19.1699	1xPhospho [T/S]	1		100	6.64	1e-17	7.27373e-17	0		100	100	100	100	6.64	6.64	6.64	6.64		4	58.1026	1	60.08
SRFGSTAGIPESPR	orf19.2360	2xPhospho [S/T]	1		100	6.64	1e-17	7.27373e-17	0		100	100	100	100	6.64	6.64	6.64	6.64		4	65.7939	11	67.99
SRSQSGTPDLDPILNLSDLK	orf19.940	1xPhospho [S/T]	1		100	6.64	1e-17	7.27373e-17	0		100	100		100	6.64	6.64		6.64		3	107.086	19	109.3
SPLSQSPYISPSPR	orf19.1142	2xPhospho [S12(98.4); S/Y]	1	orf19.1142 2xPhospho [S33(98.4); S/Y]	100	6.64	1e-17	7.27373e-17	0		100	100		100	6.64	6.64		6.64		3	80.6988	6	81.84
ESLSSFEK	orf19.1915	1xPhospho [S5(100)]	1	orf19.1915 1xPhospho [S263(100)]	100	6.64	1e-17	7.27373e-17	0		100	100	100	100	6.64	6.64	6.64	6.64		4	65.3687	2	67.85
EETQSSHQEIDIPK	orf19.2876	1xPhospho [T/S]	1		100	6.64	1e-17	7.27373e-17	0		100	100	100	100	6.64	6.64	6.64	6.64		4	57.0434	0	58.78
GPITGLELLSEQQNTQQDGDNVDDVDDMDDYLVSVSK	orf19.5106	1xPhospho [T/S/Y]	1		100	6.64	1e-17	7.27373e-17	0		100	100	100	100	6.64	6.64	6.64	6.64		4	127.844	1	129.03
GPIIEEHTDSESIR	orf19.1785	1xPhospho [T8(99.5)]	1	orf19.1785 1xPhospho [T140(99.5)]	100	6.64	1e-17	7.27373e-17	0		100	100	100	100	6.64	6.64	6.64	6.64		4	57.6357	14	60.21
GDSIVLPPPIR	orf19.173	1xPhospho [S3(100)]	1	orf19.173 1xPhospho [S268(100)]	100	6.64	1e-17	7.27373e-17	0		100	100	100	100	6.64	6.64	6.64	6.64		4	92.2475	6	93.46
FTSLSQITGK	orf19.1791	1xPhospho [S3(98.6)]	1	orf19.1791 1xPhospho [S432(98.6)]	100	6.64	1e-17	7.27373e-17	0		100	100	100		6.64	6.64	6.64			3	82.8611	7	84.41
SLEDDEALFEDLYGDDEK	orf19.5989	1xAcetyl [N-Term]; 1xPhospho [S1(100)]	1	orf19.5989 1xAcetyl [N-Term]; 1xPhospho [S2(100)]	100	6.64	1e-17	7.27373e-17	0		100	100	100	100	6.64	6.64	6.64	6.64		4	141.567	11	142.5
TNSSLLPK	orf19.1748	1xPhospho [T1(98.2)]	1	orf19.1748 1xPhospho [T593(98.2)]	80.437	6.33	0.000754564	0.00526756	36.06	18.1964	64.701	100	100	0.425	6.02	6.64	6.64	-1.23	2	4	20.2592	2	24.51
VTIGQESTDGSTQPQAK	orf19.6539	1xPhospho [T12(97)]	5	orf19.6539 1xPhospho [T469(97)]	78.646	6.3	7.34234e-05	0.000530548	40.26	20.1452	22.206	61.852	100	100	4.47	5.95	6.64	6.64	3	4	49.1122	17	52.14
AVGSNVPDNQKSFTQTVADSVQQGSDNAK	orf19.4216	1xPhospho [S/T]	2		77.64	6.28	0.000425838	0.00303654	42.7	18.7975	100	60.28	18.784	100	6.64	5.91	4.23	6.64	2	4	75.0287	9	76.9
SSLQLSK	orf19.2093	1xAcetyl [N-Term]; 1xPhospho [S2(100)]	4	orf19.2093 1xAcetyl [N-Term]; 1xPhospho [S3(100)]	74.853	6.23	0.00021553	0.00155059	49.81	19.2922	35.207	56.029	100	100	5.14	5.81	6.64	6.64	2	4	67.5853	30	69.87
APTASQLQAPPPPPSSTK	orf19.3149	1xPhospho [T3(100)]	5	orf19.3149 1xPhospho [T14(100)]	68.681	6.1	0.0029403	0.0193766	67.61	17.5654	12.448	47.171	100	100	3.64	5.56	6.64	6.64	2	4	60.4794	25	62.76
LQTSIGK	orf19.5419	1xPhospho [T3(99.3)]	2	orf19.5419 1xPhospho [T149(99.3)]	66.894	6.06	0.00400601	0.0257819	73.37	15.6433	44.748	100	3.883	100	5.48	6.64	1.96	6.64	2	4	38.7072	4	43.04
SQSPMVSNENK	orf19.5107	1xOxidation [M5]; 1xPhospho [S3(99.4)]	3	orf19.5107 1xPhospho [S456(99.4)]	54.188	5.76	0.00119779	0.00820522	120.73	18.3417	100	100	29.364	11.75	6.64	6.64	4.88	3.55	2	4	33.776	5	36.85
SYFTPILK	orf19.310	1xPhospho [S/Y/T]	3		51.364	5.68	0.00112761	0.00777295	140.39	18.9097	100	0.01		51.364	6.64	-6.64		5.68	2	2	59.0326	9	63.84
SSSTTTGGLQK	orf19.5035	1xPhospho [S/T]	5		49.931	5.64	0.0115053	0.0662763	122.18	17.1894	24.931	17.702	100	100	4.64	4.15	6.64	6.64	2	4	30.9137	19	34.82
ASTVPEGK	orf19.4043	1xPhospho [T3(100)]	6	orf19.4043 1xPhospho [T564(100)]	49.575	5.63	0.00205992	0.0138237	145.97	18.3031	24.577	2.378	100	100	4.62	1.25	6.64	6.64	2	4	25.6273	24	27.96
SASFSGSLLYTK	orf19.4381	2xPhospho [S3(98.7); S/Y/T]	1	orf19.4381 2xPhospho [S536(98.7); S/Y/T]	43.853	5.45	0.015346	0.0841348	159.23	16.6051	5.802	19.231	100	100	2.54	4.27	6.64	6.64	2	4	94.6674	7	96.11
LLLSPQK	orf19.2084	1xPhospho [S4(100)]	2	orf19.2084 1xPhospho [S268(100)]	40.995	5.36	0.0171708	0.0932087	168.44	16.6866	6.849	16.806	100	100	2.78	4.07	6.64	6.64	2	4	65.7043	24	67.82
SQKESLPESVLNLLNSSR	orf19.4220	1xAcetyl [N-Term]; 1xPhospho [S1(100)]	7	orf19.4220 1xAcetyl [N-Term]; 1xPhospho [S2(100)]	40.089	5.33	0.00459006	0.0293674	176.76	18.49	4.41	16.071	100	100	2.14	4.01	6.64	6.64	2	4	126.298	27	127.2
FDAGSGSFR	orf19.4945	1xPhospho [S7(99.5)]	1	orf19.4945 1xPhospho [S246(99.5)]	39.591	5.31	0.0199554	0.106915	166.93	16.9672	10.848	15.674	100	100	3.44	3.97	6.64	6.64	2	4	57.97	29	60.68
LSTPIPTPSPSHR	orf19.5751	3xPhospho [S2(100); T3(100); S9(97.9)]	1	orf19.5751 3xPhospho [S50(100); T51(100); S57(97.9)]	37.065	5.21	0.0207617	0.110338	193.75	16.0759	3.125	13.738	100	100	1.64	3.78	6.64	6.64	2	4	62.325	7	64.77
ATELTVQSER	orf19.4149.1	1xAcetyl [N-Term]; 1xPhospho [S8(100)]	3	orf19.4149.1 1xAcetyl [N-Term]; 1xPhospho [S9(100)]	36.652	5.2	0.0231509	0.122051	199.67	16.5548	1.279	13.434	100	100	0.35	3.75	6.64	6.64	2	4	76.3344	30	77.03
AALALNGQDLAGAEEQKDVDMVSDEEQVK	orf19.7569	1xPhospho [S23(100)]	1	orf19.7569 1xPhospho [S451(100)]	34.485	5.11	0.00788188	0.0477404	214.94	18.2156	0.01	11.892	100	100	-6.64	3.57	6.64	6.64	2	3	84.4931	5	86.02
AVGSNVPDNQKSFTQTVADNVQQGSDNAK	orf19.3160	1xPhospho [S/T]	4		34.306	5.1	0.0044308	0.0284037	111.69	18.9683	7.364	59.052	19.93	100	2.88	5.88	4.32	6.64	3	4	70.87	10	73.21
FVVDVAAPVENDVFDQESYVK	orf19.1409.1	1xPhospho [S18(99.4)]	1	orf19.1409.1 1xPhospho [S32(99.4)]	33.142	5.05	0.00885224	0.05265	220.14	18.187	1.579	10.984	100	100	0.66	3.46	6.64	6.64	2	4	111.954	11	113.36
AGAASQEL	orf19.1051	1xPhospho [S5(100)]	11	orf19.1051 1xPhospho [S128(100)]	32.737	5.03	0.00142666	0.00971246	67.32	23.1301	15.833	23.522	45.562	100	3.98	4.56	5.51	6.64	3	4	56.0941	27	58.69
DLLDDDDSQHVVK	orf19.4136	1xPhospho [S8(100)]	1	orf19.4136 1xPhospho [S1097(100)]	32.673	5.03	0.0337834	0.167141	213.78	17.0185	5.776	10.675	100	100	2.53	3.42	6.64	6.64	2	4	65.9808	6	68.45
DDSSAGLLK	orf19.6000	1xPhospho [S4(100)]	2	orf19.6000 1xPhospho [S60(100)]	31.589	4.98	0.0290898	0.149068	225.81	16.4042	3.776	9.979	100	100	1.92	3.32	6.64	6.64	2	4	59.1905	16	61.69
LGSPVPGEVLVNNEASSQPDIK	orf19.2549	2xPhospho [S3(100); S]	2	orf19.2549 2xPhospho [S260(100); S]	31.248	4.97	0.0335196	0.166299	233.23	16.9084	1.687	9.765	100	100	0.75	3.29	6.64	6.64	2	4	98.2998	2	99.69
TEDKSPEAITADLEKASLGDK	orf19.5858	1xPhospho [T/S]	1		29.481	4.88	0.0316613	0.159194	246.66	16.445	1.906	8.691	100	100	0.93	3.12	6.64	6.64	2	4	87.2313	0	88.58
EVPETEEEDKAAEEDDKKPK	orf19.6515	1xPhospho [T5(100)]	3	orf19.6515 1xPhospho [T223(100)]	28.365	4.83	0.0122625	0.0697434	252.95	18.1657	3.213	100	8.046	100	1.68	6.64	3.01	6.64	2	4	59.7017	0	61.72
RVSFSSDMR	orf19.2360	2xPhospho [S3(100); S]	3	orf19.2360 2xPhospho [S1856(100); S]	27.071	4.76	0.013075	0.0732687	87.65	17.9051	13.53	45.538	16.093	100	3.76	5.51	4.01	6.64	3	4	60.9467	21	63.27
SGSPLKR	orf19.3289	1xPhospho [S3(100)]	3	orf19.3289 1xPhospho [S135(100)]	26.95	4.75	0.0316939	0.159194	270.89	17.4292	7.263	1.518	100	100	2.86	0.6	6.64	6.64	2	4	24.2611	5	25.18
QSSSLGAITDK	orf19.5035	1xPhospho [S4(99)]	1	orf19.5035 1xPhospho [S291(99)]	26.041	4.7	0.0432821	0.203444	283.72	16.0534	100	6.781	100	0.332	6.64	2.76	6.64	-1.59	2	4	55.6016	10	58.41
GGVKASQEL	orf19.6924	1xPhospho [S6(100)]	19	orf19.6924 1xPhospho [S129(100)]	25.55	4.68	0.00299903	0.0197242	75.54	22.3025	16.931	38.557	38.58	7.894	4.08	5.27	5.27	2.98	4	4	47.8078	31	50.96
SEETSVPILK	orf19.1448.1	1xAcetyl [N-Term]; 1xPhospho [S1(100)]	5	orf19.1448.1 1xAcetyl [N-Term]; 1xPhospho [S2(100)]	25.489	4.67	0.0514617	0.230389	276.83	16.8027	4.816	6.497	100	100	2.27	2.7	6.64	6.64	2	4	96.7942	21	98.25
LSSPTLPAK	orf19.4056	1xPhospho [S3(100)]	1	orf19.4056 1xPhospho [S120(100)]	24.831	4.63	0.0450833	0.20893	291.84	16.7052	2.246	6.166	100	100	1.17	2.62	6.64	6.64	2	4	53.3118	13	56.16
IEFPNFSDETESVQQQDIIQAQR	orf19.2006	1xPhospho [S/T]	2		24.178	4.6	0.0351529	0.171853	299.9	17.5533	2.185	5.846	100	100	1.13	2.55	6.64	6.64	2	4	103.319	9	104.56
SFSENDQAIK	orf19.1035	1xPhospho [S1(99.4)]	1	orf19.1035 1xPhospho [S786(99.4)]	24.137	4.59	0.0496498	0.224411	298.58	17.072	2.781	5.826	100	100	1.48	2.54	6.64	6.64	2	4	51.8751	11	55.07
TGSIIGGVGGSR	orf19.4163	1xPhospho [S3(100)]	5	orf19.4163 1xPhospho [S779(100)]	23.583	4.56	0.0458594	0.211043	304.51	17.2864	3.124	5.562	100	100	1.64	2.48	6.64	6.64	2	4	60.7521	30	63.23
SNDDIILPSVSSLSK	orf19.7615	1xAcetyl [N-Term]; 1xPhospho [S]	1	orf19.7615 1xAcetyl [N-Term]	23.324	4.54	0.0484867	0.220364	313.56	16.6638	5.44	1.344	100	100	2.44	0.43	6.64	6.64	2	4	117.823	8	118.79
IPVQTVSISAQR	orf19.2329.1	1xPhospho [T/S]	1		23.239	4.54	0.0412159	0.194565	314.23	17.3522	1.49	5.401	100	100	0.58	2.43	6.64	6.64	2	4	68.2768	2	69.45
LVGSSNLVSPNFLPR	orf19.3957	1xPhospho [S]	1		23.143	4.53	0.0453867	0.209453	316.71	17.407	1.123	100	5.356	100	0.17	6.64	2.42	6.64	2	4	100.351	10	101.71
EQGLDSR	orf19.6648	1xPhospho [S6(100)]	6	orf19.6648 1xPhospho [S511(100)]	22.968	4.52	0.0383601	0.18479	113.57	17.5111	46.032	10.843	11.46	100	5.52	3.44	3.52	6.64	3	4	28.7955	13	32.18
LVTPQTLQR	orf19.4660	1xPhospho [T3(100)]	5	orf19.4660 1xPhospho [T180(100)]	21.655	4.44	0.0295137	0.151006	331.62	17.7773	3.126	4.69	100	100	1.64	2.23	6.64	6.64	2	4	60.444	39	62.95
KSSQNSVTTPIELPDR	orf19.1753	1xPhospho [S/T]	1		20.745	4.37	0.048974	0.221966	347.14	15.8397	100	4.304	100	2.853	6.64	2.11	6.64	1.51	2	4	71.2159	9	73.97
SQSDVPIKK	orf19.4585	1xAcetyl [N-Term]; 1xPhospho [S1(100)]	9	orf19.4585 1xAcetyl [N-Term]; 1xPhospho [S2(100)]	20.058	4.33	0.00856596	0.0512247	78.57	20.0795	9.369	49.024	30.629	13.135	3.23	5.62	4.94	3.72	4	4	48.8139	48	52.16
SQPINLAIVGTGIFATDNHLPTIQK	orf19.5525	1xAcetyl [N-Term]; 1xPhospho [S1(100)]	1	orf19.5525 1xAcetyl [N-Term]; 1xPhospho [S2(100)]	18.827	4.23	0.037999	0.183588	384.74	17.7775	2.287	3.545	100	100	1.19	1.83	6.64	6.64	2	4	132.067	12	132.46
SFSDFSK	orf19.3838	1xAcetyl [N-Term]; 1xPhospho [S1(100)]	1	orf19.3838 1xAcetyl [N-Term]; 1xPhospho [S2(100)]	18.721	4.23	0.0711108	0.298486	393.59	16.6632	0.603	3.505	100	100	-0.73	1.81	6.64	6.64	2	4	90.8671	8	92.27
AALALNGQDLAGAEEQKDVDMVSDEEQVKK	orf19.7569	1xPhospho [S23(100)]	2	orf19.7569 1xPhospho [S451(100)]	18.389	4.2	0.0306874	0.155801	42.92	18.2214	21.01	16.094	10.364	100	4.39	4.01	3.37	6.64	3	4	82.666	6	84.14
ASSLESPSK	orf19.1451	1xPhospho [S6(99.4)]	1	orf19.1451 1xPhospho [S833(99.4)]	18.32	4.2	0.0778608	0.317908	398.19	16.9253	3.356	1.592	100	100	1.75	0.67	6.64	6.64	2	4	31.302	11	35.24
ASEGITEIDSGLIETNYDNVVYK	orf19.3324	1xAcetyl [N-Term]; 1xPhospho [S/T/Y]	1	orf19.3324 1xAcetyl [N-Term]	18.148	4.18	0.032313	0.16132	395.75	17.7604	3.294	3.114	100	100	1.72	1.64	6.64	6.64	2	4	126.495	11	127.53
EQIQSQTSK	orf19.4956	1xPhospho [S5(100)]	10	orf19.4956 1xPhospho [S14(100)]	18.146	4.18	0.00602103	0.0378612	63.98	19.591	24.682	13.34	9.021	100	4.63	3.74	3.17	6.64	3	4	27.9509	34	29.99
KSVSEPPLSPQPSEK	orf19.2933	1xPhospho [S9(99.4)]	1	orf19.2933 1xPhospho [S95(99.4)]	17.195	4.1	0.0770861	0.316803	428.28	16.2178	2.957	100	100	0.656	1.56	6.64	6.64	-0.61	2	4	49.9507	1	53.57
ELNENSQGNR	orf19.736	1xPhospho [S6(100)]	1	orf19.736 1xPhospho [S1561(100)]	17.19	4.1	0.09602	0.373537	160.36	16.7884	42.382	6.972	5.198	100	5.41	2.8	2.38	6.64	3	4	24.7734	18	27.49
SRFGSTAGIPESPR	orf19.2360	3xPhospho [S12(100); S/T]	5	orf19.2360 3xPhospho [S1847(100); S/T]	16.958	4.08	0.0101371	0.059434	28.92	19.8214	21.307	19.225	14.958	11.183	4.41	4.26	3.9	3.48	4	4	73.7697	12	75.05
SDLPLLGGSR	orf19.405	1xAcetyl [N-Term]; 1xPhospho [S1(100)]	1	orf19.405 1xAcetyl [N-Term]; 1xPhospho [S2(100)]	16.823	4.07	0.0735354	0.305933	429.9	15.5844	2.437	2.83	100	100	1.28	1.5	6.64	6.64	2	4	113.219	12	114.54
KSSQNSVTTPIELPDR	orf19.1753	2xPhospho [S/T]	1		16.651	4.06	0.0953552	0.371426	80.83	17.0217	10.945	25.332	7.175	100	3.45	4.66	2.84	6.64	3	4	77.2148	17	78.99
RIIDSDEE	orf19.7116	1xPhospho [S5(100)]	3	orf19.7116 1xPhospho [S314(100)]	16.464	4.04	0.04463	0.207121	62.79	18.1121	8.153	12.266	22.098	100	3.03	3.62	4.47	6.64	3	4	47.2984	27	50.82
SAYALSQSHR	orf19.5750	1xAcetyl [N-Term]; 1xPhospho [S1(100)]	4	orf19.5750 1xAcetyl [N-Term]; 1xPhospho [S2(100)]	16.375	4.03	0.0885326	0.351041	448.61	16.6382	0.901	2.682	100	100	-0.15	1.42	6.64	6.64	2	4	57.5718	21	60.1
STIQAEQQQDQQPLDLIR	orf19.6135.1	1xAcetyl [N-Term]; 1xPhospho [S/T]	2	orf19.6135.1 1xAcetyl [N-Term]	16.223	4.02	0.0865148	0.344699	449.28	17.2619	2.632	1.681	100	100	1.4	0.75	6.64	6.64	2	4	111.573	8	112.02
SLEDFLVSMQR	orf19.5383	1xPhospho [S8(100)]	1	orf19.5383 1xPhospho [S883(100)]	15.559	3.96	0.0906339	0.35808	465.11	17.2642	2.378	2.421	100	100	1.25	1.28	6.64	6.64	2	4	108.927	22	110.45
DIILLNPNDIDEDLTDEETPTLLIENDNTNTNNTTPMNK	orf19.668	1xPhospho [T]	4		15.153	3.92	0.0158264	0.0863379	484.19	19.3969	1.024	2.296	100	100	0.03	1.2	6.64	6.64	2	4	129.962	13	131.01
QTLDPELLLTDEEDEYDPSTYNDLSK	orf19.3604	1xPhospho [T2(99.9)]	1	orf19.3604 1xPhospho [T209(99.9)]	15.08	3.91	0.0122765	0.0697434	486.71	19.4529	0.994	2.274	100	100	-0.01	1.19	6.64	6.64	2	4	112.538	2	113.86
RGLLFDEEDSEDSEDEGMVIGGK	orf19.2005	2xPhospho [S10(100); S13(100)]	1	orf19.2005 2xPhospho [S926(100); S929(100)]	14.873	3.89	0.105277	0.398723	493.98	16.5602	0.892	100	2.212	100	-0.16	6.64	1.15	6.64	2	4	110.026	7	111.28
VLGFGSLLGSPQGR	orf19.3100	1xPhospho [S10(100)]	4	orf19.3100 1xPhospho [S11(100)]	14.756	3.88	0.0499148	0.225097	493.57	18.5887	1.751	2.177	100	100	0.81	1.12	6.64	6.64	2	4	107.975	28	109.68
SNSNSANALTPTPSHHQPAHSITR	orf19.5751	1xPhospho [S3(99)]	11	orf19.5751 1xPhospho [S82(99)]	14.532	3.86	0.0117634	0.0671755	119.53	19.6562	4.085	7.674	27.517	100	2.03	2.94	4.78	6.64	3	4	70.7536	13	72.97
AGILLSPTFVK	orf19.6814	1xPhospho [S6(100)]	2	orf19.6814 1xPhospho [S303(100)]	14.524	3.86	0.0578967	0.254401	503.82	18.0925	2.109	1.287	100	100	1.08	0.36	6.64	6.64	2	4	100.621	25	102.03
DLQQELYSLSPVR	orf19.2084	1xPhospho [S10(100)]	3	orf19.2084 1xPhospho [S256(100)]	13.323	3.74	0.0580562	0.254401	551.75	18.6199	0.835	1.775	100	100	-0.26	0.83	6.64	6.64	2	4	100.583	28	101.65
LPGITPPLFTPGGR	orf19.1032	2xPhospho [T5(100); T10(100)]	2	orf19.1032 2xPhospho [T88(100); T93(100)]	13.237	3.73	0.12656	0.457757	552.54	17.1598	1.339	1.752	100	100	0.42	0.81	6.64	6.64	2	4	118.344	2	119.53
SPSPIHR	orf19.5041	1xPhospho [S3(100)]	5	orf19.5041 1xPhospho [S288(100)]	13.04	3.7	0.0561908	0.248188	561.17	17.9495	1.7	1.289	100	100	0.77	0.37	6.64	6.64	2	4	36.8107	29	37.63
IPGEGYDSEAPDLEDDPLIEQGIIIR	orf19.1574	1xPhospho [Y/S]	6		12.922	3.69	0.0210498	0.11151	570.14	19.4761	0.616	1.67	100	100	-0.7	0.74	6.64	6.64	2	4	120.796	60	122.25
SSIIDMPQR	orf19.891	1xPhospho [S]	4		12.87	3.69	0.0710947	0.298486	570.31	17.7652	0.99	1.656	100	100	-0.01	0.73	6.64	6.64	2	4	66.4639	30	68.52
DVSMVDVSK	orf19.4084	1xOxidation [M4]; 1xPhospho [S3(100)]	2	orf19.4084 1xPhospho [S27(100)]	12.867	3.69	0.0661944	0.283614	120.49	17.7883	4.515	6.511	25.429	100	2.17	2.7	4.67	6.64	3	4	62.6043	26	64.81
SIEKPLGSPTETVHSASK	orf19.2791	1xPhospho [S/T]	1		12.506	3.64	0.136951	0.483141	592.7	17.1667	0.01	100	1.564	100	-6.64	6.64	0.65	6.64	2	3	65.1697	1	65.27
ALEQSLAQLSLATVASPENGK	orf19.6701	1xAcetyl [N-Term]; 1xPhospho [S5(97.1)]	1	orf19.6701 1xAcetyl [N-Term]; 1xPhospho [S6(97.1)]	12.464	3.64	0.137176	0.483416	588.48	16.9266	1.553	1.059	100	100	0.64	0.08	6.64	6.64	2	4	139.363	7	140.54
LSTPIPTPSPSHR	orf19.5751	1xPhospho [S/T]	2		12.068	3.59	0.141272	0.490284	61.76	16.6133	8.113	17.949	7.895	100	3.02	4.17	2.98	6.64	3	4	62.195	0	64.72
RLSIQGHPPASGIPR	orf19.5710	1xPhospho [S3(100)]	1	orf19.5710 1xPhospho [S93(100)]	12.051	3.59	0.15143	0.514131	615.06	16.988	1.452	100	0.01	100	0.54	6.64	-6.64	6.64	2	3	72.6783	5	74.32
QYGDSQSPPSDTLFIGNLSFNANR	orf19.6090	1xPhospho [S/T/Y]	4		11.919	3.58	0.0739606	0.306541	69.55	18.6004	7.335	7.672	18.517	100	2.87	2.94	4.21	6.64	3	4	114.256	12	115.23
FGSFEEISPSEVGGGNGLR	orf19.3967	1xPhospho [S3(100)]	3	orf19.3967 1xPhospho [S210(100)]	11.774	3.56	0.0298721	0.152131	82.68	19.4067	4.995	7.647	18.126	100	2.32	2.93	4.18	6.64	3	4	96.6063	9	96.83
RGSLDESTFIRPK	orf19.7479	1xPhospho [S3(100)]	10	orf19.7479 1xPhospho [S213(100)]	11.53	3.53	0.130774	0.46939	636.46	17.4211	1.33	100	1.002	100	0.41	6.64	0	6.64	2	4	79.4939	30	80.15
QTEEVANSQEGSADK	orf19.2319	1xPhospho [T2(100)]	1	orf19.2319 1xPhospho [T498(100)]	11.432	3.51	0.0312303	0.157586	41.05	19.878	11.485	11.379	5.155	100	3.52	3.51	2.37	6.64	3	4	32.3272	21	35.11
DTGSLTDQVIAVLK	orf19.2267	1xPhospho [S4(98.8)]	2	orf19.2267 1xPhospho [S211(98.8)]	11.117	3.47	0.0856828	0.342212	658.86	18.0309	1.236	1.197	100	100	0.31	0.26	6.64	6.64	2	4	115.199	9	116.31
SPEAITADLEKASLGDK	orf19.5858	1xPhospho [S13(100)]	9	orf19.5858 1xPhospho [S119(100)]	10.857	3.44	0.139001	0.487737	40.88	17.4771	5.056	11.044	10.673	100	2.34	3.47	3.42	6.64	3	4	77.8955	18	79.6
LLQESVSPQIQSVDDQLLEEPSELR	orf19.4643	1xPhospho [S5(99.6)]	1	orf19.4643 1xPhospho [S555(99.6)]	10.467	3.39	0.0375749	0.181805	706.61	19.408	0.226	1.096	100	100	-2.15	0.13	6.64	6.64	2	4	108.414	30	109.84
LANPEAYAAAAPAAAAAGGAAEEAATEEAAADEEESDDDMGFGLFD	orf19.7015	1xOxidation [M40]; 1xPhospho [T/S/Y]	52		10.176	3.35	0.0318935	0.15971	50.82	25.7275	7.632	6.593	13.569	100	2.93	2.72	3.76	6.64	4	4	137.475	30	138.48
LGVEEDEGNDTDALLRDSDIEQDINVEDR	orf19.6247	1xPhospho [T/S]	1		10.022	3.33	0.0410696	0.194432	735.6	19.4229	1.004	0.553	100	100	0.01	-0.86	6.64	6.64	2	4	97.7621	3	98.75
KLGDSQGYQTPSNVGSR	orf19.1426	1xPhospho [S/Y/T]	1		9.894	3.31	0.17809	0.570122	47.6	16.206	3.744	9.694	10.098	100	1.9	3.28	3.34	6.64	3	4	49.5375	16	53.56
RHSLGLNEAIK	orf19.3959	1xPhospho [S3(100)]	5	orf19.3959 1xPhospho [S127(100)]	9.838	3.3	0.184547	0.581409	749.07	16.4269	0.968	100	0.593	100	-0.05	6.64	-0.75	6.64	2	4	86.2096	19	86.89
SSNSLEQLK	orf19.4371	1xAcetyl [N-Term]; 1xPhospho [S]	4	orf19.4371 1xAcetyl [N-Term]	9.442	3.24	0.184745	0.581409	43.64	17.4061	4.81	8.599	10.368	100	2.27	3.1	3.37	6.64	3	4	76.7917	26	78.59
SMSVIQR	orf19.5107	1xPhospho [S3(100)]	2	orf19.5107 1xPhospho [S598(100)]	9.432	3.24	0.192202	0.593657	45.75	17.2837	3.884	9.166	9.706	100	1.96	3.2	3.28	6.64	3	4	53.3638	23	55.92
SYGIFESPVGR	orf19.2826	1xPhospho [S7(100)]	1	orf19.2826 1xPhospho [S108(100)]	9.354	3.23	0.224328	0.655285	789.42	16.8681	0.383	0.875	100	100	-1.38	-0.19	6.64	6.64	2	4	85.8448	14	87.01
LLYDDNGEKSPK	orf19.1516	1xPhospho [S10(100)]	8	orf19.1516 1xPhospho [S94(100)]	9.252	3.21	0.0372903	0.18096	106.15	19.5154	6.059	14.129	18.876	0.88	2.6	3.82	4.24	-0.18	4	4	50.748	20	54.25
EDSLLQPSK	orf19.4093	1xPhospho [S3(100)]	7	orf19.4093 1xPhospho [S325(100)]	9.181	3.2	0.172088	0.556458	55.83	17.4925	2.875	8.61	9.79	100	1.52	3.11	3.29	6.64	3	4	56.6712	18	59.21
SAAETNQLQESMEK	orf19.3037	1xAcetyl [N-Term]; 1xPhospho [S11(100)]	5	orf19.3037 1xAcetyl [N-Term]; 1xPhospho [S12(100)]	8.989	3.17	0.0911108	0.359533	61.67	19.1306	4.44	6.78	11.918	100	2.15	2.76	3.58	6.64	3	4	69.7353	14	71.7
TGGQITGGFVPQSNFGK	orf19.1474	1xPhospho [T1(100)]	1	orf19.1474 1xPhospho [T1022(100)]	8.975	3.17	0.117043	0.431384	50.27	17.8267	5.234	11.319	7.116	100	2.39	3.5	2.83	6.64	3	4	83.758	10	84.99
SGAAAIESAVDSQFGSGR	orf19.6873	1xPhospho [S1(100)]	2	orf19.6873 1xPhospho [S153(100)]	8.887	3.15	0.230457	0.660885	830.82	16.8202	0.402	0.79	100	100	-1.32	-0.34	6.64	6.64	2	4	90.6657	6	90.9
SNSLNPSETSVR	orf19.7115	1xPhospho [S3(99.6)]	3	orf19.7115 1xPhospho [S167(99.6)]	8.619	3.11	0.11918	0.437304	63.15	18.3866	5.914	12.563	100	5.22	2.56	3.65	6.64	2.38	3	4	50.5962	17	53.95
SLSSEYEDVSELK	orf19.1564	1xPhospho [S/Y]	3		8.563	3.1	0.1499	0.511324	37.94	17.6405	4.832	9.214	7.957	100	2.27	3.2	2.99	6.64	3	4	87.2091	9	88.75
EIVVESPVDEPTK	orf19.6862	1xPhospho [S6(100)]	3	orf19.6862 1xPhospho [S708(100)]	8.544	3.09	0.0460646	0.211692	66.15	19.5147	2.607	7.134	10.231	100	1.38	2.83	3.35	6.64	3	4	64.4841	11	66.84
DVDMVSDEEQVK	orf19.7569	1xOxidation [M4]; 1xPhospho [S6(100)]	8	orf19.7569 1xPhospho [S451(100)]	8.398	3.07	0.0579106	0.254401	61.12	19.9081	2.883	9.807	7.191	31.545	1.53	3.29	2.85	4.98	4	4	63.2935	10	54.15
GITNPIEQGPDGSILASPDNFSLGR	orf19.173	1xPhospho [S17(98.7)]	1	orf19.173 1xPhospho [S849(98.7)]	8.353	3.06	0.133641	0.475024	883.42	18.2214	0.45	0.698	100	100	-1.15	-0.52	6.64	6.64	2	4	109.106	5	110.44
SISLPISK	orf19.1075	1xPhospho [S3(100)]	1	orf19.1075 1xPhospho [S170(100)]	8.307	3.05	0.234432	0.66937	886.25	16.4186	0.684	0.69	100	100	-0.55	-0.54	6.64	6.64	2	4	76.7438	22	77.77
TTTGSYIANR	orf19.6991	1xPhospho [T/S/Y]	4		8.27	3.05	0.250876	0.689439	80.22	16.5831	3.077	5.687	12.026	100	1.62	2.51	3.59	6.64	3	4	47.3193	26	50.97
FNDTTSPLK	orf19.2684	1xPhospho [S6(100)]	3	orf19.2684 1xPhospho [S306(100)]	8.211	3.04	0.13772	0.484816	62.32	18.6198	2.614	7.084	9.516	100	1.39	2.82	3.25	6.64	3	4	55.7897	54	57.25
KIALSNSNLK	orf19.273	1xPhospho [S5(100)]	9	orf19.273 1xPhospho [S10(100)]	8.183	3.03	0.145717	0.501187	135.34	18.1186	3.71	23.626	18.048	3.108	1.89	4.56	4.17	1.64	4	4	55.0628	50	57.99
LPSITVDR	orf19.6022	1xPhospho [S3(100)]	4	orf19.6022 1xPhospho [S391(100)]	8.163	3.03	0.244566	0.680612	53.58	16.9208	3.488	7.098	9.388	100	1.8	2.83	3.23	6.64	3	4	71.0191	25	72.74
SISSNVEK	orf19.6190	1xPhospho [S1(100)]	4	orf19.6190 1xPhospho [S350(100)]	7.97	2.99	0.140226	0.488937	62.73	17.7115	8.98	7.074	2.236	100	3.17	2.82	1.16	6.64	3	4	35.4173	23	40.46
RVSFSSDMR	orf19.2360	1xPhospho [S3(100)]	23	orf19.2360 1xPhospho [S1856(100)]	7.779	2.96	0.11239	0.417975	56.25	19.0142	5.243	11.146	5.429	100	2.39	3.48	2.44	6.64	3	4	61.4369	29	64.4
SAEAPKR	orf19.3334	1xAcetyl [N-Term]; 1xPhospho [S1(100)]	8	orf19.3334 1xAcetyl [N-Term]; 1xPhospho [S2(100)]	7.738	2.95	0.113454	0.42098	112.65	19.0169	14.633	4.092	2.875	100	3.87	2.03	1.52	6.64	3	4	27.7838	29	29.74
SIEEVSDH	orf19.4775	1xPhospho [S6(100)]	1	orf19.4775 1xPhospho [S759(100)]	7.731	2.95	0.199029	0.60948	44.91	17.5727	8.099	3.416	7.38	100	3.02	1.77	2.88	6.64	3	4	41.0593	26	44.73
LSSVPSGAPAAAAGGASAAAGGEAAEEAAEEEAAEESDDDMGFGLFD	orf19.6403.1	1xOxidation [M41]; 1xPhospho [S]	63		7.722	2.95	0.0575288	0.253758	64.6	24.6656	5.325	4.469	11.198	100	2.41	2.16	3.49	6.64	3	4	125.958	7	126.3
GLADIVASSPIK	orf19.4683	1xPhospho [S9(100)]	4	orf19.4683 1xPhospho [S139(100)]	7.557	2.92	0.237239	0.673881	74.88	17.3923	2.419	5.681	10.052	100	1.27	2.51	3.33	6.64	3	4	84.5666	38	85.44
SPSISASR	orf19.1033	1xPhospho [S3(100)]	1	orf19.1033 1xPhospho [S201(100)]	7.495	2.91	0.25395	0.693755	253.18	16.2268	26.832	100	1.233	2.094	4.75	6.64	0.3	1.07	3	4	35.4078	9	40.55
RLSFFGGN	orf19.5357	1xPhospho [S3(100)]	1	orf19.5357 1xPhospho [S729(100)]	7.484	2.9	0.274633	0.715914	56.56	17.0417	1.869	7.391	7.579	100	0.9	2.89	2.92	6.64	3	4	86.2128	47	87.61
QLENPPSPIK	orf19.6573	1xPhospho [S7(100)]	7	orf19.6573 1xPhospho [S850(100)]	7.343	2.88	0.155393	0.520078	76.08	17.8728	2.17	5.555	9.706	100	1.12	2.47	3.28	6.64	3	4	57.4106	32	59.52
RPSLAPETPEPQPAIFEK	orf19.2360	1xPhospho [S3(100)]	23	orf19.2360 1xPhospho [S1865(100)]	7.203	2.85	0.0661883	0.283614	77.68	21.4079	2.387	9.935	5.222	14.061	1.25	3.31	2.38	3.81	4	4	81.3089	32	81.91
SFTQTVADNVQQGSDNAK	orf19.3160	1xPhospho [S1(99.4)]	3	orf19.3160 1xPhospho [S51(99.4)]	7.197	2.85	0.100851	0.3864	4.99	19.349	5.416	7.182	7.212	7.667	2.44	2.84	2.85	2.94	4	4	67.4841	19	68.91
LANPEAYAAAAPAAAAAGGAAEEAATEEAAADEEESDDDMGFGLFD	orf19.7015	1xPhospho [T/S/Y]	84		7.132	2.83	0.0675041	0.288183	52.41	27.6678	5.8	3.729	8.771	59.979	2.54	1.9	3.13	5.91	4	4	144.283	41	145.54
DEEESIPSEPETEEPESSK	orf19.7085	2xPhospho [S5(100); S/T]	4	orf19.7085 2xPhospho [S394(100); S/T]	7.008	2.81	0.0698933	0.296002	27.94	21.0585	6.834	10.048	4.544	7.186	2.77	3.33	2.18	2.85	4	4	68.6769	13	70.32
EISSELASSQSDIPR	orf19.2326	1xPhospho [S3(97.5)]	1	orf19.2326 1xPhospho [S123(97.5)]	6.993	2.81	0.280507	0.724349	57.31	16.3045	3.235	8.642	5.659	100	1.69	3.11	2.5	6.64	3	4	69.5637	5	72.93
LASVPSGGAAAGGASASAGAAAGGAAEAEEEKEEEAKEESDDDMGFGLFD	orf19.5928	1xOxidation [M44]; 1xPhospho [S3(97.6)]	99	orf19.5928 1xPhospho [S64(97.6)]	6.947	2.8	0.0711113	0.298486	98.44	22.9299	1.7	4.417	10.925	30.306	0.77	2.14	3.45	4.92	4	4	96.5709	10	96.64
SIEEIPQGADVNVIPK	orf19.5858	1xAcetyl [N-Term]; 1xPhospho [S1(100)]	8	orf19.5858 1xAcetyl [N-Term]; 1xPhospho [S2(100)]	6.741	2.75	0.0754074	0.311753	62.17	21.5884	4.428	4.508	10.081	100	2.15	2.17	3.33	6.64	3	4	109.24	17	110.53
AVSFSDYR	orf19.6022	1xPhospho [S3(100)]	4	orf19.6022 1xPhospho [S83(100)]	6.644	2.73	0.32669	0.775333	59.77	16.5809	4.067	4.684	9.424	100	2.02	2.23	3.24	6.64	3	4	66.5024	36	68.65
WLQESPIDR	orf19.1047	1xPhospho [S5(100)]	8	orf19.1047 1xPhospho [S380(100)]	6.629	2.73	0.286298	0.734126	68.08	17.3684	1.507	5.785	7.595	100	0.59	2.53	2.93	6.64	3	4	71.7166	27	73.02
SQSTYAFDNTATNVTASQMR	orf19.1738	1xPhospho [S3(99.1)]	2	orf19.1738 1xPhospho [S13(99.1)]	6.559	2.71	0.180672	0.575184	29.53	17.9491	3.509	7.377	5.832	8.354	1.81	2.88	2.54	3.06	4	4	78.6439	16	80.48
NDYASSSQQSFSK	orf19.1544	1xPhospho [S/Y]	4		6.497	2.7	0.15769	0.525795	57.46	18.9232	4.734	21.103	8.917	3.881	2.24	4.4	3.16	1.96	4	4	46.4712	15	50.84
ITRPMSVPGSPR	orf19.3278	1xOxidation [M5]; 2xPhospho [S6(99.4); S10(100)]	6	orf19.3278 2xPhospho [S626(99.4); S630(100)]	6.446	2.69	0.178178	0.570122	51.81	18.7576	2.506	7.011	5.926	27.894	1.33	2.81	2.57	4.8	4	4	58.7123	18	60.6
LFNASSSSLSSLSGK	orf19.4318	1xPhospho [S]	1		6.443	2.69	0.196663	0.604482	44.4	17.7002	2.996	6.855	6.056	100	1.58	2.78	2.6	6.64	3	4	85.205	4	86.29
NTTLNDIK	orf19.7052	1xPhospho [T3(100)]	2	orf19.7052 1xPhospho [T1040(100)]	6.343	2.67	0.337441	0.778546	25.54	16.6003	4.492	6.678	6.024	100	2.17	2.74	2.59	6.64	3	4	49.2436	16	52.31
SVSEPPLSPQPSEK	orf19.2933	1xPhospho [S3(99.4)]	3	orf19.2933 1xPhospho [S90(99.4)]	6.319	2.66	0.208702	0.627438	78.87	18.5299	1.177	5.054	7.899	100	0.24	2.34	2.98	6.64	3	4	57.2921	5	58.49
FGSTAGIPESPR	orf19.2360	2xPhospho [S3(100); S10(100)]	13	orf19.2360 2xPhospho [S1840(100); S1847(100)]	6.317	2.66	0.0854592	0.341733	56.53	22.5344	2.87	7.687	5.19	16.505	1.52	2.94	2.38	4.04	4	4	78.5474	41	79.73
IVSISSDTEVK	orf19.267	1xPhospho [S/T]	3		6.208	2.63	0.209273	0.62749	51.68	18.5146	2.561	6.889	5.595	100	1.36	2.78	2.48	6.64	3	4	63.6738	15	64.94
VYQEGEADFNRFDDSEEEYDGEESAPTNDTR	orf19.6324	1xPhospho [S/Y/T]	3		6.189	2.63	0.204374	0.620492	81.04	18.7205	1.892	8.657	4.424	100	0.92	3.11	2.15	6.64	3	4	77.1888	3	79.22
RSSIIGTIGPK	orf19.3575	1xPhospho [S3(99.5)]	14	orf19.3575 1xPhospho [S26(99.5)]	6.187	2.63	0.17055	0.554557	39.83	18.9895	2.766	5.422	7.059	8.639	1.47	2.44	2.82	3.11	4	4	63.862	33	66.16
TGSALQQR	orf19.470	1xPhospho [S3(99.4)]	2	orf19.470 1xPhospho [S458(99.4)]	5.951	2.57	0.20696	0.624042	1245.52	18.4127	100	100	0.354	0.01	6.64	6.64	-1.5	-6.64	2	3	31.9618	37	36.86
RNSFNENHK	orf19.2795	1xPhospho [S3(100)]	66	orf19.2795 1xPhospho [S224(100)]	5.932	2.57	0.12741	0.45982	80.35	19.4009	0.709	9.367	3.942	8.927	-0.5	3.23	1.98	3.16	4	4	55.088	12	54.56
SQEDLLTR	orf19.6550	1xAcetyl [N-Term]; 1xPhospho [S1(100)]	4	orf19.6550 1xAcetyl [N-Term]; 1xPhospho [S2(100)]	5.919	2.57	0.226634	0.65693	83.34	18.0103	2.268	3.927	8.922	100	1.18	1.97	3.16	6.64	3	4	82.8819	37	83.75
PSPDLTDPPSAPK	orf19.5496	1xPhospho [S2(100)]	1	orf19.5496 1xPhospho [S3(100)]	5.917	2.56	0.299631	0.749653	46.39	17.5055	2.559	5.591	6.262	100	1.36	2.48	2.65	6.64	3	4	60.9224	1	63.15
KLSENVINALHGK	orf19.5112	1xPhospho [S3(100)]	2	orf19.5112 1xPhospho [S359(100)]	5.913	2.56	0.332916	0.776354	148.2	15.683	1.309	13.13	2.663	100	0.39	3.71	1.41	6.64	3	4	86.8437	21	88.67
TVSYKETDEDEDVVEELGGIK	orf19.3949	2xPhospho [S3(99.6); Y/T]	3	orf19.3949 2xPhospho [S35(99.6); Y/T]	5.86	2.55	0.231083	0.661751	43.2	18.16	3.297	6.711	5.116	100	1.72	2.75	2.36	6.64	3	4	99.0732	34	100.45
DYTPSPDNNTLTR	orf19.2005	1xPhospho [S5(100)]	4	orf19.2005 1xPhospho [S864(100)]	5.821	2.54	0.121926	0.444983	131.21	19.9947	12.562	2.259	2.697	100	3.65	1.18	1.43	6.64	3	4	61.7834	12	63.83
TKSIAHDDLR	orf19.3583	1xPhospho [S3(100)]	15	orf19.3583 1xPhospho [S26(100)]	5.78	2.53	0.332445	0.776354	47.69	17.4064	2.582	5.302	6.3	100	1.37	2.41	2.66	6.64	3	4	59.0112	17	60.67
SVSTSPTTGIK	orf19.5269	1xPhospho [S5(98.3)]	1	orf19.5269 1xPhospho [S108(98.3)]	5.707	2.51	0.371676	0.801752	56.68	16.5092	2.08	6.443	5.054	100	1.06	2.69	2.34	6.64	3	4	46.3917	5	49.99
DLVSPSK	orf19.2901	1xPhospho [S4(100)]	12	orf19.2901 1xPhospho [S479(100)]	5.684	2.51	0.103668	0.394185	74.66	19.528	3.713	8.702	12.316	2.977	1.89	3.12	3.62	1.57	4	4	46.8881	16	50.41
VLTVINLNQR	orf19.5964.2	1xPhospho [T3(100)]	5	orf19.5964.2 1xPhospho [T56(100)]	5.653	2.5	0.231493	0.662125	56.53	18.6772	2.299	4.835	6.61	100	1.2	2.27	2.72	6.64	3	4	90.9513	49	92.35
AFDVSPSDSK	orf19.2093	1xPhospho [S7(99.6)]	4	orf19.2093 1xPhospho [S42(99.6)]	5.623	2.49	0.242054	0.680286	62.63	17.9335	1.891	4.76	6.641	100	0.92	2.25	2.73	6.64	3	4	54.7061	30	57.01
NTTLVTSQPDDSGDK	orf19.4945	1xPhospho [T3(99)]	2	orf19.4945 1xPhospho [T85(99)]	5.583	2.48	0.262942	0.704675	57.81	18.0946	3.448	7.803	9.882	3.995	1.79	2.96	3.3	2	4	4	50.6379	10	53.33
SPPSPKPSSK	orf19.3248	1xPhospho [S4(99.4)]	4	orf19.3248 1xPhospho [S258(99.4)]	5.576	2.48	0.328823	0.776354	207.54	17.4097	1.866	1.051	16.661	100	0.9	0.07	4.06	6.64	3	4	25.7892	7	23.75
EVVPSESPTSLSVSK	orf19.3170	1xPhospho [S/T]	2		5.496	2.46	0.156315	0.521843	44.23	19.3827	2.644	5.099	5.924	16.268	1.4	2.35	2.57	4.02	4	4	68.6456	19	70.99
EQSPEIVVDDK	orf19.5640	1xPhospho [S3(100)]	14	orf19.5640 1xPhospho [S210(100)]	5.466	2.45	0.111661	0.415732	57.44	21.3636	1.539	5.175	5.775	11.381	0.62	2.37	2.53	3.51	4	4	59.3552	72	61.77
TNTTETTVASK	orf19.1360.1	1xPhospho [T3(100)]	12	orf19.1360.1 1xPhospho [T49(100)]	5.458	2.45	0.259864	0.698982	41.88	18.5698	6.756	3.673	4.409	100	2.76	1.88	2.14	6.64	3	4	31.0225	72	34.76
SGDGNIFIK	orf19.3037	1xPhospho [S1(100)]	1	orf19.3037 1xPhospho [S137(100)]	5.45	2.45	0.355077	0.791397	40.91	15.4774	3.287	6.295	4.719	100	1.72	2.65	2.24	6.64	3	4	72.7863	35	74.85
INEAITPESEK	orf19.4216; orf19.3160	1xPhospho [T6(100)]	4	orf19.4216 1xPhospho [T18(100)]; orf19.3160 1xPhospho [T18(100)]	5.435	2.44	0.20654	0.624042	71.31	19.046	2.674	7.903	12.34	3.739	1.42	2.98	3.63	1.9	4	4	48.4875	12	51.77
LISLGSQK	orf19.5569	1xPhospho [S6(100)]	2	orf19.5569 1xPhospho [S533(100)]	5.415	2.44	0.3695	0.799412	37.24	17.2116	3.071	5.064	5.791	100	1.62	2.34	2.53	6.64	3	4	60.8145	25	63.01
RLSESENSK	orf19.2655	1xPhospho [S3(100)]	36	orf19.2655 1xPhospho [S348(100)]	5.271	2.4	0.234968	0.67032	90.02	18.8081	3.755	0.998	41.251	7.399	1.91	0	5.37	2.89	4	4	25.9198	42	31.47
KQSLSDDVR	orf19.4749	1xPhospho [S3(100)]	12	orf19.4749 1xPhospho [S13(100)]	5.235	2.39	0.26952	0.710363	1413.16	17.8017	100	100	0.212	0.274	6.64	6.64	-2.24	-1.87	2	4	38.3492	39	46.5
IDSTESVGELNK	orf19.6348	1xPhospho [S/T]	2		5.194	2.38	0.373812	0.804689	74.68	17.375	1.46	4.032	6.692	100	0.55	2.01	2.74	6.64	3	4	57.9893	6	59.24
TPPTVSTSPDLDVNR	orf19.2862	1xPhospho [T/S]	8		5.097	2.35	0.135412	0.478738	59.34	20.1894	1.761	4.448	5.841	16.958	0.82	2.15	2.55	4.08	4	4	68.3635	38	69.96
INLTATDDNSPNK	orf19.2684	1xPhospho [S10(99.4)]	5	orf19.2684 1xPhospho [S34(99.4)]	5.066	2.34	0.148959	0.510208	18.35	20.1376	1.417	5.694	5.692	4.509	0.5	2.51	2.51	2.17	4	4	55.8439	20	57.93
NAILSSESSQK	orf19.5834	1xPhospho [S]	3		5.052	2.34	0.419642	0.840605	95.84	17.0215	3.185	9.386	8.013	1.482	1.67	3.23	3	0.57	4	4	46.3214	11	50.15
QTVISSISPTK	orf19.469	1xPhospho [S8(99.5)]	2	orf19.469 1xPhospho [S210(99.5)]	5.032	2.33	0.412622	0.835529	39.94	17.0828	2.403	5.114	4.951	100	1.26	2.35	2.31	6.64	3	4	62.0688	26	63.4
SPSLSFDR	orf19.5710	1xPhospho [S3(100)]	5	orf19.5710 1xPhospho [S305(100)]	5.008	2.32	0.419593	0.840605	30.66	17.0307	3.324	4.648	5.395	100	1.73	2.22	2.43	6.64	3	4	66.5496	29	68.83
SDVSTPNSNR	orf19.4225	1xPhospho [T5(100)]	2	orf19.4225 1xPhospho [T856(100)]	5.003	2.32	0.408349	0.83005	118.42	17.1132	9.889	1.896	2.532	100	3.31	0.92	1.34	6.64	3	4	25.4522	14	28.02
LLNSQLNVR	orf19.663	1xPhospho [S4(100)]	10	orf19.663 1xPhospho [S891(100)]	4.891	2.29	0.293609	0.743498	70.41	18.6186	1.435	3.934	6.08	100	0.52	1.98	2.6	6.64	3	4	71.6529	48	73.03
ILQEISASNNAGVVSPK	orf19.4043	1xPhospho [S15(100)]	13	orf19.4043 1xPhospho [S104(100)]	4.881	2.29	0.242591	0.680286	56.15	19.0341	1.379	5.076	4.693	100	0.46	2.34	2.23	6.64	3	4	71.3671	36	72.62
SDLGFDPSLKK	orf19.7161	1xAcetyl [N-Term]; 1xPhospho [S1(100)]	4	orf19.7161 1xAcetyl [N-Term]; 1xPhospho [S2(100)]	4.848	2.28	0.4417	0.845673	50.16	16.9098	2.079	4.385	5.359	100	1.06	2.13	2.42	6.64	3	4	83.5964	14	84.52
SKQSPLSSPVSLAPPPESR	orf19.267	2xPhospho [S]	2		4.841	2.28	0.29588	0.745355	1531.19	17.8992	0.01	100	0.234	100	-6.64	6.64	-2.09	6.64	2	3	76.8442	16	77.96
SATEPTNEKVDK	orf19.5383	1xAcetyl [N-Term]; 1xPhospho [S1(100)]	3	orf19.5383 1xAcetyl [N-Term]; 1xPhospho [S2(100)]	4.813	2.27	0.151341	0.514131	20.73	19.5862	8.439	4.283	5.408	4.062	3.08	2.1	2.44	2.02	4	4	40.5146	14	43.97
SFVEDPEEISHVQPK	orf19.4136	1xPhospho [S1(100)]	5	orf19.4136 1xPhospho [S1237(100)]	4.808	2.27	0.299724	0.749653	47.2	17.8686	2.448	7.131	4.168	5.547	1.29	2.83	2.06	2.47	4	4	73.0927	20	74.22
TIVSSPIGPPVPFQQFLSK	orf19.3260	1xPhospho [S/T]	2		4.792	2.26	0.377268	0.807206	35.03	17.539	4.005	3.468	5.733	100	2	1.79	2.52	6.64	3	4	121.785	1	123.36
SNSQINIER	orf19.4301	1xPhospho [S3(100)]	3	orf19.4301 1xPhospho [S190(100)]	4.766	2.25	0.443524	0.847194	65.39	16.4178	1.249	4.165	5.453	100	0.32	2.06	2.45	6.64	3	4	49.4399	50	52.81
LSDLPLSR	orf19.7388	1xPhospho [S7(100)]	13	orf19.7388 1xPhospho [S123(100)]	4.757	2.25	0.174626	0.56136	48.79	20.0807	2.36	4.122	5.491	18.627	1.24	2.04	2.46	4.22	4	4	67.9815	39	70.11
IVGANEKPDYTNR	orf19.1619	1xPhospho [T11(100)]	9	orf19.1619 1xPhospho [T337(100)]	4.748	2.25	0.164279	0.539679	115.77	19.8213	2.059	9.475	19.193	2.38	1.04	3.24	4.26	1.25	4	4	47.5436	7	51.04
MLGDDDDDEEEESEEEEEETK	orf19.5912	1xPhospho [S13(100)]	1	orf19.5912 1xPhospho [S1018(100)]	4.691	2.23	0.155751	0.520485	30.55	19.527	3.38	4.141	5.314	100	1.76	2.05	2.41	6.64	3	4	62.7405	3	64.34
SASTASVNQFTK	orf19.1317	2xPhospho [S3(99.1); T4(99.1)]	2	orf19.1317 2xPhospho [S82(99.1); T83(99.1)]	4.646	2.22	0.388496	0.817951	21.77	17.515	3.795	10.372	4.184	5.16	1.92	3.37	2.06	2.37	4	4	65.1082	14	67.71
TNSFSATSFK	orf19.7629	1xPhospho [T/S]	2		4.644	2.22	0.434421	0.842979	17.78	15.6942	4.22	3.996	5.11	100	2.08	2	2.35	6.64	3	4	65.465	10	67.91
QTSSTSTSTDGIK	orf19.2901	1xPhospho [S/T]	2		4.591	2.2	0.292831	0.742676	42.68	18.2343	5.623	2.98	3.748	100	2.49	1.58	1.91	6.64	3	4	34.3656	15	38.8
ESTPETPDEEDIDDEFDVSNIR	orf19.6706	1xPhospho [T3(98.9)]	4	orf19.6706 1xPhospho [T503(98.9)]	4.558	2.19	0.31045	0.758853	84.46	18.3812	1.492	3.107	6.685	100	0.58	1.64	2.74	6.64	3	4	95.6931	19	97.01
VSADALPSPVK	orf19.1474	1xPhospho [S8(100)]	13	orf19.1474 1xPhospho [S757(100)]	4.546	2.18	0.205147	0.620715	55.75	19.3909	1.578	4.136	4.997	13.817	0.66	2.05	2.32	3.79	4	4	65.4823	39	66.76
LNSAITASLDDLINEGALLGSEADFDK	orf19.92	1xPhospho [T/S]	6		4.501	2.17	0.324503	0.773688	73.63	18.1807	0.925	5.396	3.754	100	-0.11	2.43	1.91	6.64	3	4	135.447	26	136.37
SASATNYLR	orf19.92	1xPhospho [S3(100)]	14	orf19.92 1xPhospho [S410(100)]	4.495	2.17	0.167094	0.546747	17.01	20.1482	1.189	5.213	4.809	4.202	0.25	2.38	2.27	2.07	4	4	56.0457	61	58.72
IASPSPPPFSR	orf19.3260	1xPhospho [S5(100)]	16	orf19.3260 1xPhospho [S255(100)]	4.478	2.16	0.278764	0.722682	40.73	18.9402	2.207	4.296	4.668	100	1.14	2.1	2.22	6.64	3	4	68.1011	34	70.04
SDLGFDPSLK	orf19.7161	1xAcetyl [N-Term]; 1xPhospho [S1(100)]	5	orf19.7161 1xAcetyl [N-Term]; 1xPhospho [S2(100)]	4.456	2.16	0.349201	0.788635	89.79	18.1047	2.79	1.72	7.118	100	1.48	0.78	2.83	6.64	3	4	106.741	35	108.43
TYSLRSTR	orf19.3149	2xPhospho [S3(100); S6(100)]	2	orf19.3149 2xPhospho [S6(100); S9(100)]	4.454	2.16	0.305751	0.755209	124.34	18.8164	2.372	16.842	8.366	0.895	1.25	4.07	3.06	-0.16	4	4	47.4448	17	50.54
MFDGDDFTFSDDDESPEK	orf19.2465	1xPhospho [T/S]	2		4.438	2.15	0.279393	0.723741	70.56	19.04	1.854	3.24	6.078	100	0.89	1.7	2.6	6.64	3	4	96.9891	11	98.34
QSIAESER	orf19.7393	1xPhospho [S2(100)]	5	orf19.7393 1xPhospho [S533(100)]	4.41	2.14	0.32987	0.776354	64.9	17.7018	6.145	3.164	2.284	100	2.62	1.66	1.19	6.64	3	4	32.4402	32	35.81
LSQQAQNR	orf19.3237	1xPhospho [S2(100)]	1	orf19.3237 1xPhospho [S45(100)]	4.398	2.14	0.474144	0.863171	98.87	16.3615	7.683	100	1.817	2.517	2.94	6.64	0.86	1.33	3	4	21.4506	12	22.27
EVDASPVVK	orf19.7239	1xPhospho [S5(100)]	9	orf19.7239 1xPhospho [S524(100)]	4.376	2.13	0.316521	0.764617	44.77	18.4217	1.845	4.267	10.371	4.487	0.88	2.09	3.37	2.17	4	4	49.4967	24	53.14
DVDMVSDEEQVKK	orf19.7569	1xOxidation [M4]; 1xPhospho [S6(100)]	27	orf19.7569 1xPhospho [S451(100)]	4.371	2.13	0.164186	0.539679	59.29	21.0701	3.578	5.34	8.249	1.844	1.84	2.42	3.04	0.88	4	4	54.1824	28	56.61
AVEVNALADELAHAGAGADAIPNSR	orf19.3841	1xPhospho [S24(100)]	1	orf19.3841 1xPhospho [S489(100)]	4.368	2.13	0.432091	0.842979	70.71	17.322	4.796	0.63	3.978	100	2.26	-0.67	1.99	6.64	3	4	99.9148	3	101.64
SAEDTKPK	orf19.7477	1xAcetyl [N-Term]; 1xPhospho [S1(100)]	2	orf19.7477 1xAcetyl [N-Term]; 1xPhospho [S2(100)]	4.366	2.13	0.48417	0.868449	157.12	16.3801	10.209	1.867	0.956	100	3.35	0.9	-0.07	6.64	3	4	23.4124	18	25.45
SYSIICTDLK	orf19.5710	1xCarbamidomethyl [C6]; 1xPhospho [S3(99.4)]	1	orf19.5710 1xPhospho [S123(99.4)]	4.36	2.12	0.488832	0.869241	48.67	16.0758	2.073	4.936	3.851	100	1.05	2.3	1.95	6.64	3	4	84.2002	9	85.76
LSDIPSPR	orf19.1462	1xPhospho [S6(100)]	4	orf19.1462 1xPhospho [S145(100)]	4.33	2.11	0.310911	0.759005	76.54	18.2712	1.169	3.324	5.64	100	0.23	1.73	2.5	6.64	3	4	57.3334	46	58.87
SNTQPITLK	orf19.4002	1xPhospho [T3(100)]	7	orf19.4002 1xPhospho [T513(100)]	4.303	2.11	0.326395	0.775333	46.32	17.9494	1.639	4.327	4.278	100	0.71	2.11	2.1	6.64	3	4	56.652	29	59.13
ETGSYSPTK	orf19.6517	1xPhospho [T8(99.6)]	4	orf19.6517 1xPhospho [T62(99.6)]	4.29	2.1	0.360505	0.793219	61.46	17.7684	6.21	2.963	2.653	100	2.63	1.57	1.41	6.64	3	4	31.1973	20	35.2
ATNTSDLQR	orf19.2465	1xPhospho [S5(100)]	13	orf19.2465 1xPhospho [S261(100)]	4.286	2.1	0.169587	0.552711	51.72	20.8409	5.723	3.21	2.733	100	2.52	1.68	1.45	6.64	3	4	33.3163	52	36.91
ATNTSDLQR	orf19.2465	2xPhospho [T4(100); S5(100)]	7	orf19.2465 2xPhospho [T260(100); S261(100)]	4.284	2.1	0.308863	0.756248	68.63	18.8473	5.672	3.236	1.706	100	2.5	1.69	0.77	6.64	3	4	38.1817	47	42.2
EGESDIVANTSSFNDNLPDATVLAR	orf19.1883	1xPhospho [S/T]	3		4.269	2.09	0.314938	0.762697	98.08	18.8712	1.755	2.462	7.403	100	0.81	1.3	2.89	6.64	3	4	103.634	20	102.37
SKTPVPTEYDDTR	orf19.4060	1xAcetyl [N-Term]; 1xPhospho [S/T/Y]	8	orf19.4060 1xAcetyl [N-Term]	4.243	2.09	0.17241	0.556855	45.09	22.7895	1.204	3.787	4.754	6.313	0.27	1.92	2.25	2.66	4	4	57.8449	13	59.43
TEELSLDSK	orf19.7626	1xPhospho [S5(100)]	2	orf19.7626 1xPhospho [S13(100)]	4.233	2.08	0.496849	0.870267	57.32	16.7213	1.701	4.975	3.602	100	0.77	2.31	1.85	6.64	3	4	56.1984	20	58.92
ALVNPNEDLSSNVVTR	orf19.6239	1xPhospho [S10(99.6)]	15	orf19.6239 1xPhospho [S179(99.6)]	4.228	2.08	0.173416	0.559104	53.75	20.7714	1.631	3.806	4.697	100	0.71	1.93	2.23	6.64	3	4	76.6411	27	78.22
DNLTLWTDLSEAPAATEEQQQSSQAPAAQPTEGK	orf19.3014	2xPhospho [T4(100); T/S]	2	orf19.3014 2xPhospho [T230(100); T/S]	4.223	2.08	0.303609	0.753125	67.53	19.128	6.706	5.931	3.007	2.084	2.75	2.57	1.59	1.06	4	4	126.12	1	127.64
TVTPPLNR	orf19.4553	1xPhospho [T3(99.4)]	2	orf19.4553 1xPhospho [T357(99.4)]	4.199	2.07	0.471731	0.861732	86.74	15.4576	1.305	2.835	6.218	100	0.38	1.5	2.64	6.64	3	4	51.4898	15	54.01
TTTTNSNDTALVK	orf19.144	1xPhospho [S/T]	1		4.197	2.07	0.478051	0.866188	56.42	17.223	1.884	5.078	3.469	100	0.91	2.34	1.79	6.64	3	4	46.8465	3	50.49
DVSMVDVSK	orf19.4084	1xPhospho [S3(100)]	9	orf19.4084 1xPhospho [S27(100)]	4.189	2.07	0.284898	0.732818	59.8	19.2789	1.892	3.329	5.271	100	0.92	1.73	2.4	6.64	3	4	63.0689	47	64.8
VQSFANISK	orf19.438	1xPhospho [S3(100)]	2	orf19.438 1xPhospho [S301(100)]	4.177	2.06	0.36789	0.799058	61.68	17.6915	1.496	3.509	4.972	100	0.58	1.81	2.31	6.64	3	4	58.622	27	61.19
FAASGVNQPTSESLR	orf19.4772	1xPhospho [S13(98.5)]	6	orf19.4772 1xPhospho [S196(98.5)]	4.168	2.06	0.282516	0.728966	57.57	19.237	1.475	3.687	4.713	100	0.56	1.88	2.24	6.64	3	4	61.5362	12	63.53
DEEESIPSEPETEEPESSK	orf19.7085	1xPhospho [S5(99.6)]	16	orf19.7085 1xPhospho [S394(99.6)]	4.132	2.05	0.18001	0.574741	54.95	23.4334	2.255	5.317	3.21	100	1.17	2.41	1.68	6.64	3	4	63.3746	22	65.16
IALSNSNLK	orf19.273	1xPhospho [S4(100)]	8	orf19.273 1xPhospho [S10(100)]	4.124	2.04	0.180517	0.575184	53.91	21.5401	1.18	4.18	4.07	100	0.24	2.06	2.02	6.64	3	4	59.2004	42	61.16
VATPLEENNK	orf19.166	1xPhospho [T3(100)]	5	orf19.166 1xPhospho [T862(100)]	4.088	2.03	0.49526	0.870267	77.01	17.2959	2.179	2.6	6.426	100	1.12	1.38	2.68	6.64	3	4	47.6492	32	49.76
LSTSPSSVSSSK	orf19.6889	1xPhospho [T/S]	7		4.07	2.02	0.220638	0.649108	133.85	19.8722	1.894	1.396	8.744	100	0.92	0.48	3.13	6.64	3	4	43.3941	40	45.87
FGSTAGIPESPR	orf19.2360	1xPhospho [S3(99.5)]	25	orf19.2360 1xPhospho [S1840(99.5)]	4.069	2.02	0.184488	0.581409	44.02	23.0439	1.822	3.906	4.238	100	0.87	1.97	2.08	6.64	3	4	69.8853	43	64.12
EAEAPLYDINNGPDSPQKPSSIK	orf19.2867	1xPhospho [Y/S]	2		4.068	2.02	0.317934	0.766905	68.24	18.9243	1.662	5.406	3.061	100	0.73	2.43	1.61	6.64	3	4	72.9334	1	74.16
TEDKSPEAITADLEK	orf19.5858	1xPhospho [S5(100)]	45	orf19.5858 1xPhospho [S107(100)]	4.058	2.02	0.185276	0.581919	24.91	20.9065	1.775	3.832	4.297	5.183	0.83	1.94	2.1	2.37	4	4	67.1204	42	69.76
SSFSLATK	orf19.3050	1xPhospho [S/T]	1		4.047	2.02	0.539793	0.883431	34.53	16.8828	2.346	3.871	4.231	100	1.23	1.95	2.08	6.64	3	4	59.8095	17	62.4
SRSFTSISK	orf19.906	1xPhospho [S/T]	1		4.034	2.01	0.499344	0.870267	47.97	17.2037	1.525	4.135	3.935	100	0.61	2.05	1.98	6.64	3	4	52.3228	3	53.01
AGELSDLEDR	orf19.3276	1xPhospho [S5(100)]	19	orf19.3276 1xPhospho [S646(100)]	4.021	2.01	0.188011	0.587071	45.84	21.5426	2.082	3.539	4.569	100	1.06	1.82	2.19	6.64	3	4	69.1638	61	71.02
DSLPVFLSPTK	orf19.3000	1xPhospho [S8(99.6)]	2	orf19.3000 1xPhospho [S365(99.6)]	4.017	2.01	0.360526	0.793219	90.63	18.2307	2.319	2.047	6.959	100	1.21	1.03	2.8	6.64	3	4	97.9894	5	99.53
SRFNDSDDEGVDSLPTR	orf19.1246	1xPhospho [S1(99.6)]	1	orf19.1246 1xPhospho [S970(99.6)]	3.942	1.98	0.542963	0.883431	18.61	16.1635	1.608	4.46	4.414	3.521	0.68	2.16	2.14	1.82	4	4	66.996	25	68.74
LSLDASPVK	orf19.469	1xPhospho [S6(100)]	4	orf19.469 1xPhospho [S55(100)]	3.939	1.98	0.521858	0.877846	36.55	17.157	2.143	3.798	4.086	100	1.1	1.93	2.03	6.64	3	4	66.1583	36	67.35
LNDGSPVK	orf19.7115	1xPhospho [S5(100)]	15	orf19.7115 1xPhospho [S584(100)]	3.934	1.98	0.225318	0.655627	68.68	19.8083	6.13	2.486	2.524	100	2.62	1.31	1.34	6.64	3	4	31.4491	46	35.06
LDEIEASPK	orf19.5430	1xPhospho [S7(100)]	11	orf19.5430 1xPhospho [S155(100)]	3.921	1.97	0.353032	0.791397	81.97	18.3491	1.191	2.782	5.526	100	0.25	1.48	2.47	6.64	3	4	52.3616	43	53.82
EDDGGDLQIVTSR	orf19.1971	1xPhospho [T/S]	2		3.918	1.97	0.389101	0.818179	68.92	18.1209	1.282	3.117	4.925	100	0.36	1.64	2.3	6.64	3	4	69.9765	15	72.12
SHSIPITSSPPPALKK	orf19.5182	1xAcetyl [N-Term]; 1xPhospho [T/S]	2	orf19.5182 1xAcetyl [N-Term]	3.918	1.97	0.528745	0.879794	21.31	16.941	3.225	4.351	3.528	100	1.69	2.12	1.82	6.64	3	4	68.317	12	70.68
KTPDNQQSNNSTR	orf19.4675	1xPhospho [T2(100)]	2	orf19.4675 1xPhospho [T485(100)]	3.917	1.97	0.516506	0.877846	1892.29	15.9708	100	0.01	0.153	100	6.64	-6.64	-2.7	6.64	2	3	18.4453	15	19.46
QHGIIPEKPPSPSVELETALEEAIVK	orf19.1769	1xPhospho [S/T]	3		3.914	1.97	0.357607	0.792723	1891.58	18.3591	0.133	100	0.153	100	-2.91	6.64	-2.71	6.64	2	4	137.625	10	139.69
SLAIGDK	orf19.6294	1xPhospho [S1(100)]	1	orf19.6294 1xPhospho [S1290(100)]	3.913	1.97	0.552561	0.887708	79.08	16.485	0.913	3.01	5.087	100	-0.13	1.59	2.35	6.64	3	4	51.2541	22	52.81
QSSNSFSSNQAFQNTR	orf19.6232	1xPhospho [S5(97)]	1	orf19.6232 1xPhospho [S140(97)]	3.904	1.96	0.521429	0.877846	58.36	16.2033		5.733		2.659		2.52		1.41	2	2	58.7987	6	61.64
ENASPTNVDINEGEIIPK	orf19.7610	1xPhospho [S/T]	5		3.866	1.95	0.200011	0.611065	44.4	20.7787	2.068	4.383	3.41	100	1.05	2.13	1.77	6.64	3	4	84.4377	15	85.15
NTIGYSNSIK	orf19.2684	1xPhospho [S/T/Y]	2		3.831	1.94	0.544655	0.883431	32.15	16.7248	2.267	3.735	3.929	100	1.18	1.9	1.97	6.64	3	4	54.0385	6	56.72
LSSVPSGAPAAAAGGASAAAGGEAAEEAAEEEAAEESDDDMGFGLFD	orf19.6403.1	1xPhospho [S17(99.3)]	127	orf19.6403.1 1xPhospho [S78(99.3)]	3.821	1.93	0.20373	0.619466	15.68	26.1597	4.068	3.26	3.589	18.201	2.02	1.7	1.84	4.19	4	4	133.472	9	134.83
FTDDDFSDEEK	orf19.5430	1xPhospho [S7(100)]	1	orf19.5430 1xPhospho [S24(100)]	3.821	1.93	0.23632	0.672239	64.83	20.0397	1.694	2.899	5.035	7.748	0.76	1.54	2.33	2.95	4	4	61.0573	17	63.72
VSSLSLSDLNQWQNGLTK	orf19.4246	1xPhospho [S2(99.5)]	2	orf19.4246 1xPhospho [S46(99.5)]	3.817	1.93	0.505495	0.872384	66.5	17.2363	2.105	7.283	3.817		1.07	2.86	1.93		3	3	107.195	32	108.72
IEVISINDSQPEDSSPVVPHER	orf19.1972	1xPhospho [S]	5		3.779	1.92	0.405151	0.828146	55.21	17.8116	1.398	3.39	4.212	100	0.48	1.76	2.07	6.64	3	4	83.7423	4	84.29
TTAALNSSPVAATR	orf19.4945	1xPhospho [S/T]	3		3.767	1.91	0.399167	0.823578	86.58	18.6661	0.922	2.667	5.321	100	-0.12	1.42	2.41	6.64	3	4	52.5053	6	55.56
KSPSFMTQR	orf19.3599	1xPhospho [S4(100)]	13	orf19.3599 1xPhospho [S1034(100)]	3.735	1.9	0.427991	0.842428	48.57	18.0938	1.621	5.428	3.108	4.488	0.7	2.44	1.64	2.17	4	4	53.0708	35	56.04
QGATSLNIDK	orf19.6160	1xPhospho [S5(100)]	11	orf19.6160 1xPhospho [S162(100)]	3.688	1.88	0.355273	0.791397	34.58	19.0881	1.014	4.112	4.985	3.309	0.02	2.04	2.32	1.73	4	4	54.9554	54	57.86
LNISSSSSNTPPKLPPR	orf19.5034	1xPhospho [S/T]	1		3.675	1.88	0.561409	0.897194	51.82	16.63	2.391	100		3.675	1.26	6.64		1.88	2	3	64.9524	9	65.77
NDSSTDALVR	orf19.92	1xPhospho [S4(99.7)]	9	orf19.92 1xPhospho [S441(99.7)]	3.667	1.87	0.362312	0.794767	63.43	18.9405	2.113	5.25	8.348	2.561	1.08	2.39	3.06	1.36	4	4	50.3454	59	52.89
SISPISLTSK	orf19.3050	1xPhospho [S3(100)]	9	orf19.3050 1xPhospho [S703(100)]	3.635	1.86	0.421072	0.840605	41.72	18.2164	1.84	3.401	3.886	8.972	0.88	1.77	1.96	3.17	4	4	74.3782	39	75.85
RPSLAPETPEPQPAIFEK	orf19.2360	2xPhospho [S3(100); T8(100)]	10	orf19.2360 2xPhospho [S1865(100); T1870(100)]	3.634	1.86	0.263586	0.704964	77.66	19.4491	1.507	5.833	2.485	5.314	0.59	2.54	1.31	2.41	4	4	84.5424	15	85.21
IGGTDVPTEINSPR	orf19.1712	1xPhospho [S12(100)]	8	orf19.1712 1xPhospho [S328(100)]	3.63	1.86	0.220531	0.649108	57.27	20.861	1.304	3.207	4.109	9.348	0.38	1.68	2.04	3.22	4	4	66.2607	31	67.68
MNYSTENVSSAALR	orf19.5691	1xAcetyl [N-Term]; 1xPhospho [S/T/Y]	7	orf19.5691 1xAcetyl [N-Term]	3.623	1.86	0.266347	0.707182	57.83	19.9525	1.582	2.978	4.408	100	0.66	1.57	2.14	6.64	3	4	92.4402	45	93.62
LDDIDFSDLEEK	orf19.6584	1xPhospho [S7(100)]	11	orf19.6584 1xPhospho [S23(100)]	3.589	1.84	0.224321	0.655285	110.11	21.0538	1.152	1.987	6.484	100	0.2	0.99	2.7	6.64	3	4	98.5913	45	99.25
DVIYASDEELDQSSAK	orf19.4136	1xPhospho [S6(99.5)]	4	orf19.4136 1xPhospho [S706(99.5)]	3.556	1.83	0.379776	0.810993	41.31	19.1301	1.666	3.648	3.467	6.386	0.74	1.87	1.79	2.67	4	4	72.987	13	74.4
NSNDLVEAVEDFYANNEPSQK	orf19.2549	1xPhospho [S19(100)]	1	orf19.2549 1xPhospho [S50(100)]	3.548	1.83	0.453099	0.851211	58.96	17.6597	1.886	4.708	2.673	100	0.92	2.24	1.42	6.64	3	4	117.973	5	119.12
DLQYDNGSDVEEPVSK	orf19.2712	1xPhospho [S8(100)]	7	orf19.2712 1xPhospho [S715(100)]	3.527	1.82	0.240854	0.679937	39.79	20.2526	1.918	3.264	3.811	10.168	0.94	1.71	1.93	3.35	4	4	66.3368	37	68.73
AVASGASVVSK	orf19.3789	1xPhospho [S7(100)]	9	orf19.3789 1xPhospho [S136(100)]	3.513	1.81	0.25569	0.693755	100.77	19.6273	2.143	0.982	5.757	100	1.1	-0.03	2.53	6.64	3	4	45.3599	32	46.72
SNSVIDLSK	orf19.6244	1xPhospho [S3(100)]	12	orf19.6244 1xPhospho [S393(100)]	3.507	1.81	0.362811	0.794767	36.78	19.2296	1.816	3.459	3.555	5.344	0.86	1.79	1.83	2.42	4	4	62.1091	32	64.3
SENEQQPTVTTR	orf19.1959	1xAcetyl [N-Term]; 1xPhospho [S1(100)]	1	orf19.1959 1xAcetyl [N-Term]; 1xPhospho [S2(100)]	3.506	1.81	0.458528	0.853588	49.82	18.0656	1.177	3.479	3.534	100	0.24	1.8	1.82	6.64	3	4	54.3409	19	56.32
IESNTELSR	orf19.6577	1xPhospho [S3(100)]	8	orf19.6577 1xPhospho [S95(100)]	3.498	1.81	0.241065	0.679937	27.43	20.3222	3.524	2.23	15.874	3.473	1.82	1.16	3.99	1.8	4	4	45.153	75	48.39
LTVAADRSPEK	orf19.399	1xPhospho [S8(100)]	4	orf19.399 1xPhospho [S85(100)]	3.487	1.8	0.36133	0.793219	27.55	19.2807	3.571	2.275	10.12	3.405	1.84	1.19	3.34	1.77	4	4	41.9834	7	46.12
ELSVESGSPTTSR	orf19.2012	1xPhospho [S8(98.4)]	7	orf19.2012 1xPhospho [S352(98.4)]	3.472	1.8	0.245533	0.682152	74.31	20.3312	1.031	2.673	4.511	100	0.04	1.42	2.17	6.64	3	4	50.5899	14	53.33
SLSNSFITPR	orf19.3453	1xPhospho [S3(100)]	4	orf19.3453 1xPhospho [S972(100)]	3.466	1.79	0.424318	0.841543	49.66	18.4531	1.685	2.999	4.007	100	0.75	1.58	2	6.64	3	4	78.6533	51	80.19
LNSDTFR	orf19.7406	1xPhospho [S3(100)]	4	orf19.7406 1xPhospho [S159(100)]	3.465	1.79	0.595848	0.905656	84.26	16.9868	1.237	2.32	5.176	100	0.31	1.21	2.37	6.64	3	4	52.1223	40	53.77
NSFNTIYEHQK	orf19.454	1xPhospho [S2(100)]	1	orf19.454 1xPhospho [S684(100)]	3.461	1.79	0.586085	0.904418	24.54	15.7591	1.25	3.074	4.171	3.896	0.32	1.62	2.06	1.96	4	4	60.8449	5	61.71
TDSDDQSFTDEIK	orf19.4133	1xPhospho [S/T]	1		3.451	1.79	0.451857	0.850636	52.67	18.0263	1.805	2.798	4.257	100	0.85	1.48	2.09	6.64	3	4	66.4992	5	68.86
KSNELSTSR	orf19.4937	1xPhospho [S2(100)]	22	orf19.4937 1xPhospho [S73(100)]	3.438	1.78	0.396076	0.820756	329.88	18.9792	15.46	100	0.764	0.162	3.95	6.64	-0.39	-2.63	3	4	36.4406	42	38.23
EVSPETFGLTTR	orf19.1609	1xPhospho [S3(100)]	13	orf19.1609 1xPhospho [S531(100)]	3.43	1.78	0.24015	0.679937	35.7	20.7532	1.921	3.293	3.573	8.244	0.94	1.72	1.84	3.04	4	4	82.665	33	84.34
SQDNVSSTSTAEAVNNEIK	orf19.2023	1xAcetyl [N-Term]; 1xPhospho [S1(100)]	13	orf19.2023 1xAcetyl [N-Term]; 1xPhospho [S2(100)]	3.407	1.77	0.242552	0.680286	49.84	21.961	1.366	3.657	3.175	9.754	0.45	1.87	1.67	3.29	4	4	78.9099	43	80.15
TDTPNSPSK	orf19.5595	1xAcetyl [N-Term]; 1xPhospho [S6(99.6)]	6	orf19.5595 1xAcetyl [N-Term]; 1xPhospho [S7(99.6)]	3.395	1.76	0.254844	0.693755	63.63	20.1999	4.02	1.106	2.867	100	2.01	0.15	1.52	6.64	3	4	36.5168	17	40.5
SISSSTPTFK	orf19.1166	1xAcetyl [N-Term]; 1xPhospho [S1(100)]	5	orf19.1166 1xAcetyl [N-Term]; 1xPhospho [S2(100)]	3.393	1.76	0.463343	0.856516	41.71	18.5685	1.871	3.045	3.78	100	0.9	1.61	1.92	6.64	3	4	81.3122	43	82.99
ASSLVGGK	orf19.4346	1xPhospho [S3(100)]	3	orf19.4346 1xPhospho [S728(100)]	3.387	1.76	0.563089	0.897262	53.41	17.2372	4.592	2.152	2.498	100	2.2	1.11	1.32	6.64	3	4	32.4806	17	36.88
GHTWSEFEKLEAEK	orf19.2709	1xPhospho [S5(100)]	23	orf19.2709 1xPhospho [S48(100)]	3.377	1.76	0.434506	0.842979	66.73	18.7559	2.405	4.744	1.704	100	1.27	2.25	0.77	6.64	3	4	101.206	25	102.41
SQSPTNVPR	orf19.1235	1xAcetyl [N-Term]; 1xPhospho [S3(100)]	13	orf19.1235 1xAcetyl [N-Term]; 1xPhospho [S4(100)]	3.369	1.75	0.246689	0.683634	89.76	21.5543	0.988	2.24	5.067	100	-0.02	1.16	2.34	6.64	3	4	52.0226	66	54.89
VLVQDLLHPSPATEAK	orf19.6286.2	1xPhospho [S10(100)]	6	orf19.6286.2 1xPhospho [S11(100)]	3.369	1.75	0.571808	0.900167	31.25	17.2343	2.267	3.688	3.077	100	1.18	1.88	1.62	6.64	3	4	82.7726	20	84.27
TMSLNSQGPR	orf19.6871	1xPhospho [S3(99.1)]	1	orf19.6871 1xPhospho [S264(99.1)]	3.356	1.75	0.584429	0.904418	54.77	14.997	1.192	3.067	3.672	100	0.25	1.62	1.88	6.64	3	4	51.3587	7	54.41
MNYSTENVSSAALR	orf19.5691	1xAcetyl [N-Term]; 1xOxidation [M1]; 1xPhospho [Y/S/T]	3	orf19.5691 1xAcetyl [N-Term]	3.341	1.74	0.518288	0.877846	92.18	17.6045	1.253	2.064	5.408	6.938	0.33	1.05	2.44	2.79	4	4	79.9596	17	81.05
YPIPDLDDSDEED	orf19.2419	1xPhospho [S9(100)]	4	orf19.2419 1xPhospho [S389(100)]	3.321	1.73	0.287899	0.736512	60.28	20.1154	2.534	1.652	4.352	100	1.34	0.72	2.12	6.64	3	4	106.885	6	108.32
SDTENTGGSPPAAEAGPK	orf19.670	1xAcetyl [N-Term]; 1xPhospho [S1(100)]	16	orf19.670 1xAcetyl [N-Term]; 1xPhospho [S2(100)]	3.314	1.73	0.252642	0.691982	58.76	23.5047	0.913	3.103	3.541	100	-0.13	1.63	1.82	6.64	3	4	56.2343	59	57.43
IFGSPSPIK	orf19.2740	2xPhospho [S4(100); S6(100)]	2	orf19.2740 2xPhospho [S452(100); S454(100)]	3.312	1.73	0.614297	0.912518	87.16	16.739	1.121	5.016	2.188	100	0.16	2.33	1.13	6.64	3	4	84.2129	18	85.71
SDNNIVGIEYNR	orf19.3564	1xAcetyl [N-Term]; 1xPhospho [S1(100)]	5	orf19.3564 1xAcetyl [N-Term]; 1xPhospho [S2(100)]	3.306	1.73	0.422215	0.840605	72.25	18.8842	1.697	2.222	4.919	100	0.76	1.15	2.3	6.64	3	4	94.1286	20	94.96
SNSVIKPVVNTTK	orf19.4295	1xPhospho [S3(100)]	1	orf19.4295 1xPhospho [S561(100)]	3.286	1.72	0.642758	0.9223	80.79	16.8839	2.557	10.022	4.223	0.642	1.35	3.33	2.08	-0.64	4	4	53.0586	15	56.27
VNTSTPPPPGLFAGK	orf19.2379	1xPhospho [S4(98.9)]	5	orf19.2379 1xPhospho [S534(98.9)]	3.276	1.71	0.437577	0.842979	57.38	18.3193	1.397	3.933	2.729	7.703	0.48	1.98	1.45	2.95	4	4	74.8748	27	77.08
SVQETPTK	orf19.5801	1xAcetyl [N-Term]; 1xPhospho [T5(99.6)]	6	orf19.5801 1xAcetyl [N-Term]; 1xPhospho [T6(99.6)]	3.272	1.71	0.257406	0.69407	108.24	20.8265	1.915	0.815	7.029	5.593	0.94	-0.3	2.81	2.48	4	4	43.3722	26	44.72
TTSIQILDK	orf19.3737	1xPhospho [S3(100)]	5	orf19.3737 1xPhospho [S631(100)]	3.251	1.7	0.601007	0.906526	68.08	17.2189	1.501	2.356	4.487	100	0.59	1.24	2.17	6.64	3	4	70.3406	35	72.35
SLFDDDNDSDVEFLEEFMR	orf19.5569	1xPhospho [S9(100)]	14	orf19.5569 1xPhospho [S302(100)]	3.209	1.68	0.264766	0.705258	60.72	20.8694	2.026	2.213	4.654	100	1.02	1.15	2.22	6.64	3	4	145.709	23	147.53
VEEIDSTKENTEEVAAK	orf19.2795	1xPhospho [S/T]	2		3.198	1.68	0.661057	0.931851	75.64	16.8036	2.257	4.531	5.407	1.268	1.17	2.18	2.43	0.34	4	4	49.5989	4	52.98
KQPTSTSLSLK	orf19.5445	1xPhospho [T/S]	1		3.182	1.67	0.638923	0.9223	102.82	16.4323	1.967	5.631	5.147	0.52	0.98	2.49	2.36	-0.94	4	4	51.5283	5	54.69
DPSLVTTGDYTNFEVDTPK	orf19.92	1xPhospho [S3(100)]	9	orf19.92 1xPhospho [S378(100)]	3.181	1.67	0.317692	0.766882	60.82	19.963	1.534	2.442	4.144	100	0.62	1.29	2.05	6.64	3	4	96.8144	19	97.35
LINTPAAPSTPLTQEYLWTK	orf19.2877	1xPhospho [T4(100)]	24	orf19.2877 1xPhospho [T360(100)]	3.173	1.67	0.269199	0.710363	60.22	23.1081	2.384	1.644	4.222	100	1.25	0.72	2.08	6.64	3	4	105.943	22	107.23
RMSDITGIDAVHNQR	orf19.3689	1xPhospho [S3(100)]	7	orf19.3689 1xPhospho [S79(100)]	3.173	1.67	0.601611	0.906526	100.6	17.3553	1.814	5.551	1.245	8.837	0.86	2.47	0.32	3.14	4	4	75.8793	27	77.47
SFNFSNFTK	orf19.1236	1xAcetyl [N-Term]; 1xPhospho [S1(100)]	2	orf19.1236 1xAcetyl [N-Term]; 1xPhospho [S2(100)]	3.156	1.66	0.642903	0.9223	54.58	16.9185	2.354	1.907	4.231	100	1.24	0.93	2.08	6.64	3	4	118.174	35	119.06
RLSIGPQR	orf19.3680	1xPhospho [S3(100)]	7	orf19.3680 1xPhospho [S506(100)]	3.143	1.65	0.507466	0.87279	120.98	17.662	1.707	100	5.785	0.656	0.77	6.64	2.53	-0.61	3	4	53.0618	10	56.21
NNLPSTPSSPIR	orf19.3796	1xPhospho [S9(99.4)]	9	orf19.3796 1xPhospho [S511(99.4)]	3.136	1.65	0.273714	0.714649	34.7	20.6371	0.661	3.664	2.684	4.076	-0.6	1.87	1.42	2.03	4	4	58.6093	19	61.29
IMDEFDGFIEEDDFSDEDEQTR	orf19.7136	1xPhospho [S15(100)]	8	orf19.7136 1xPhospho [S179(100)]	3.107	1.64	0.319774	0.767417	125.38	19.8037	1.404	1.45	6.659	100	0.49	0.54	2.74	6.64	3	4	113.838	18	115.04
ATNTPTPTPPQ	orf19.2119	1xPhospho [T]	15		3.102	1.63	0.400357	0.823715	96.66	19.3306	1.533	1.725	5.577	100	0.62	0.79	2.48	6.64	3	4	51.1987	32	54.03
SFENGSTEDLQEPSSR	orf19.729.1	1xPhospho [S/T]	7		3.099	1.63	0.33965	0.779525	40.13	19.4473	1.481	3.158	3.041	4.863	0.57	1.66	1.6	2.28	4	4	62.1842	23	63.92
SDLEYDR	orf19.4021	1xAcetyl [N-Term]; 1xPhospho [S1(100)]	4	orf19.4021 1xAcetyl [N-Term]; 1xPhospho [S2(100)]	3.082	1.62	0.470972	0.861732	85.08	18.8793	1.01	2.089	4.547	14.002	0.01	1.06	2.18	3.81	4	4	69.144	19	71.88
LVDYNEDNDSDDYDTTTSR	orf19.6605	1xPhospho [Y/S/T]	2		3.075	1.62	0.43359	0.842979	22.32	19.2119	1.653	3.695	3.38	2.797	0.72	1.89	1.76	1.48	4	4	63.6766	13	65.52
AAVFTPSSK	orf19.5459	1xPhospho [T5(100)]	4	orf19.5459 1xPhospho [T350(100)]	3.064	1.62	0.529361	0.879794	96.35	17.65	2.122	4.425	100	0.443	1.09	2.15	6.64	-1.18	3	4	51.2625	22	54.19
IEETKLSPTSK	orf19.926	1xPhospho [S7(97.9)]	1	orf19.926 1xPhospho [S440(97.9)]	3.054	1.61	0.649776	0.925244	209.95	16.2035	100	1.025	9.1	0.45	6.64	0.04	3.19	-1.15	3	4	42.5075	7	47.12
LPSNQDVPSAK	orf19.6671	1xPhospho [S3(100)]	1	orf19.6671 1xPhospho [S91(100)]	3.052	1.61	0.645768	0.9223	52.62	16.2892	1.242	3.408	2.733	100	0.31	1.77	1.45	6.64	3	4	48.9691	15	51.04
RISDGSLLTNK	orf19.2069	2xPhospho [S3(100); S6(100)]	11	orf19.2069 2xPhospho [S277(100); S280(100)]	3.044	1.61	0.320397	0.768176	96.27	19.742	1.144	5.263	1.818	5.097	0.19	2.4	0.86	2.35	4	4	63.4426	17	65.94
FETLQNHLDEESDSELIYDYDR	orf19.429	1xPhospho [S/T/Y]	6		3.028	1.6	0.515558	0.877204	134.01	18.1342	0.373	1.568	5.846	100	-1.42	0.65	2.55	6.64	3	4	95.4165	15	97.74
ELESPPR	orf19.6525	1xPhospho [S4(100)]	1	orf19.6525 1xPhospho [S315(100)]	3.011	1.59	0.657119	0.929672	166.94	16.9741	1.196	0.802	7.584	100	0.26	-0.32	2.92	6.64	3	4	44.6062	23	47.11
AATPNASTDDLTK	orf19.5445	1xPhospho [S7(99.6)]	6	orf19.5445 1xPhospho [S189(99.6)]	3.008	1.59	0.290314	0.740919	76.42	22.4833	1.623	4.725	5.627	1.916	0.7	2.24	2.49	0.94	4	4	48.613	18	51.77
TSTPQTLDPAK	orf19.7510	1xPhospho [T3(99.5)]	1	orf19.7510 1xPhospho [T695(99.5)]	2.987	1.58	0.672454	0.939584	109.46	16.3472	2.018	4.42	100	0.01	1.01	2.14	6.64	-6.64	3	3	50.5272	9	52.29
SAVASVSPSVSR	orf19.729.1	1xPhospho [S7(100)]	11	orf19.729.1 1xPhospho [S694(100)]	2.978	1.57	0.345292	0.785566	59.12	19.9945	1.391	3.766	6.456	2.355	0.48	1.91	2.69	1.24	4	4	50.5247	44	53.4
TLSNTSIATTTSEK	orf19.4043	1xPhospho [S3(100)]	9	orf19.4043 1xPhospho [S119(100)]	2.975	1.57	0.294873	0.745097	54.75	21.202	1.103	2.682	3.3	100	0.14	1.42	1.72	6.64	3	4	57.6535	54	59.83
SDSDLPVQVK	orf19.1453	1xAcetyl [N-Term]; 1xPhospho [S1(100)]	12	orf19.1453 1xAcetyl [N-Term]; 1xPhospho [S2(100)]	2.956	1.56	0.297574	0.748479	64.86	20.9446	0.842	2.548	3.428	100	-0.25	1.35	1.78	6.64	3	4	86.788	50	87.41
TNSLSDKFK	orf19.6763	1xPhospho [S3(100)]	21	orf19.6763 1xPhospho [S1027(100)]	2.933	1.55	0.335997	0.777464	104.77	19.5273	1.66	8.049	5.184	1.038	0.73	3.01	2.37	0.05	4	4	53.822	37	54.54
SISNDWEDPLAVK	orf19.6515	1xPhospho [S3(99.6)]	10	orf19.6515 1xPhospho [S294(99.6)]	2.929	1.55	0.476432	0.865598	28.04	18.9661	2.086	2.685	3.194	100	1.06	1.43	1.68	6.64	3	4	99.4787	24	100.74
SNSGAGGLGDLEASAR	orf19.5445	1xPhospho [S3(99.6)]	10	orf19.5445 1xPhospho [S401(99.6)]	2.928	1.55	0.30152	0.752247	27.5	20.5183	1.211	3.3	2.598	3.642	0.28	1.72	1.38	1.86	4	4	71.2857	68	73.55
ATSPTITADDTAATK	orf19.3744	1xPhospho [S3(99.5)]	4	orf19.3744 1xPhospho [S641(99.5)]	2.926	1.55	0.301721	0.752247	66.45	21.0034	1.037	2.34	3.66	100	0.05	1.23	1.87	6.64	3	4	50.9613	25	53.21
SEDSSPPPPLPAR	orf19.5442	1xAcetyl [N-Term]; 1xPhospho [S]	3	orf19.5442 1xAcetyl [N-Term]	2.921	1.55	0.53226	0.88072	81	17.9342	0.689	2.198	3.881	100	-0.54	1.14	1.96	6.64	3	4	75.8761	11	76.7
STGSSSGYER	orf19.7076	1xPhospho [S4(99.6)]	4	orf19.7076 1xPhospho [S307(99.6)]	2.915	1.54	0.594576	0.905592	130.13	17.5717	6.23	1.364	1.112	100	2.64	0.45	0.15	6.64	3	4	26.2885	32	29.13
SNSQPIGR	orf19.3728	1xPhospho [S3(100)]	3	orf19.3728 1xPhospho [S579(100)]	2.911	1.54	0.501719	0.870267	41.68	18.7693	3.561	2.379	1.925	100	1.83	1.25	0.94	6.64	3	4	31.3426	35	35.38
GLTAAEESDEER	orf19.6686	1xPhospho [S8(100)]	15	orf19.6686 1xPhospho [S562(100)]	2.903	1.54	0.305046	0.754599	43.41	21.9122	2.659	1.47	11.232	3.17	1.41	0.56	3.49	1.66	4	4	44.169	34	47.78
QNYYGGDDLSDDEDAK	orf19.2717	1xPhospho [Y4(98.6)]	5	orf19.2717 1xPhospho [Y97(98.6)]	2.876	1.52	0.357748	0.792723	50.13	20.0154	1.702	3.647	2.268	4.794	0.77	1.87	1.18	2.26	4	4	62.5496	17	64.3
SASVEELTPTNR	orf19.419	1xPhospho [S/T]	2		2.874	1.52	0.542014	0.883431	31.03	18.1735	0.814	2.735	3.02	3.931	-0.3	1.45	1.59	1.98	4	4	58.6063	9	60.7
NIPLPSPPATDGFDAK	orf19.1835	1xPhospho [S/T]	2		2.87	1.52	0.52477	0.878575	97.94	18.3042	1.626	5.137	5.064	1.272	0.7	2.36	2.34	0.35	4	4	92.1778	2	93.71
IKFDESDDNLSTEK	orf19.962	1xPhospho [S6(100)]	22	orf19.962 1xPhospho [S115(100)]	2.869	1.52	0.35673	0.792535	22.84	19.5036	1.176	2.518	3.268	3.354	0.23	1.33	1.71	1.75	4	4	65.2096	35	67.11
VDDNDESEEEIENPSVIK	orf19.1388	1xPhospho [S7(100)]	18	orf19.1388 1xPhospho [S138(100)]	2.863	1.52	0.310973	0.759005	42.94	22.2434	1.387	3.045	2.691	100	0.47	1.61	1.43	6.64	3	4	72.7225	27	74.19
VQEPTIASPAR	orf19.3952	1xPhospho [S8(100)]	4	orf19.3952 1xPhospho [S129(100)]	2.862	1.52	0.550988	0.886477	21.47	17.7934	0.82	2.502	3.279	3.273	-0.29	1.32	1.71	1.71	4	4	54.5649	9	57.06
DNSDYEPELKEDAER	orf19.5530	1xPhospho [S3(99.5)]	3	orf19.5530 1xPhospho [S184(99.5)]	2.857	1.51	0.617211	0.912518	67.72	17.5404	1.245	3.855	2.118	100	0.32	1.95	1.08	6.64	3	4	62.1198	18	63.73
DDNIDEISDR	orf19.1166	1xPhospho [S8(100)]	10	orf19.1166 1xPhospho [S991(100)]	2.853	1.51	0.312451	0.76068	60.81	20.4878	0.91	2.504	3.251	6.875	-0.14	1.32	1.7	2.78	4	4	57.3463	40	59.2
SYNSVLDLK	orf19.1235	1xPhospho [S4(100)]	11	orf19.1235 1xPhospho [S14(100)]	2.839	1.51	0.36837	0.799064	34.48	19.9676	1.642	2.962	2.722	7.061	0.72	1.57	1.44	2.82	4	4	81.261	69	82.71
SVSSLTQDR	orf19.906	1xPhospho [S1(100)]	13	orf19.906 1xPhospho [S208(100)]	2.823	1.5	0.450695	0.850636	70.03	19.254	1.71	4.534	4.377	1.821	0.77	2.18	2.13	0.86	4	4	47.8093	41	51.58
DFDSFIEQK	orf19.1033	1xPhospho [S4(100)]	1	orf19.1033 1xPhospho [S224(100)]	2.816	1.49	0.710138	0.956717	41.31	16.3851	1.47	3.039	2.609	100	0.56	1.6	1.38	6.64	3	4	94.801	10	96.24
VVSDDTTR	orf19.6573	1xPhospho [S3(100)]	18	orf19.6573 1xPhospho [S2220(100)]	2.813	1.49	0.49505	0.870267	125.69	19.1839	5.786	1.015	1.368	100	2.53	0.02	0.45	6.64	3	4	27.7647	53	30.63
NLTPSVEDLR	orf19.6055	1xPhospho [S5(100)]	8	orf19.6055 1xPhospho [S60(100)]	2.81	1.49	0.483321	0.868389	50.04	19.0559	1.396	2.398	3.293	100	0.48	1.26	1.72	6.64	3	4	73.7371	45	74.82
YPSLEEIEVPIQK	orf19.5357	1xPhospho [S3(100)]	6	orf19.5357 1xPhospho [S436(100)]	2.8	1.49	0.494471	0.870267	50.72	19.1673	1.623	2.215	3.539	100	0.7	1.15	1.82	6.64	3	4	98.7081	20	99.81
TSPSPILTK	orf19.2012	1xPhospho [S4(100)]	11	orf19.2012 1xPhospho [S333(100)]	2.799	1.48	0.430769	0.842865	13.38	19.3497	1.133	2.673	3.173	2.93	0.18	1.42	1.67	1.55	4	4	52.5946	24	55.23
IDEASEDEYGLLGK	orf19.1161	1xPhospho [S/Y]	6		2.793	1.48	0.572738	0.900167	62.86	18.0964	1.133	2.227	3.501	100	0.18	1.16	1.81	6.64	3	4	84.9198	1	85.38
GNIIDDSEEEPEK	orf19.7067	1xPhospho [S7(100)]	10	orf19.7067 1xPhospho [S1027(100)]	2.791	1.48	0.321882	0.770227	53.57	21.8828	0.799	2.767	2.816	100	-0.32	1.47	1.49	6.64	3	4	59.4141	27	61.19
DILSEPESEHEEEDGGPR	orf19.4697	1xPhospho [S8(99.1)]	4	orf19.4697 1xPhospho [S766(99.1)]	2.778	1.47	0.363447	0.794767	37.58	19.6367	1.348	3.021	2.554	3.943	0.43	1.6	1.35	1.98	4	4	62.2965	17	64.74
VSPPLDISER	orf19.6979	1xPhospho [S2(100)]	3	orf19.6979 1xPhospho [S469(100)]	2.77	1.47	0.642001	0.9223	49.29	17.4947	1.68	2.178	3.522	100	0.75	1.12	1.82	6.64	3	4	73.1363	20	75.14
RNSNTNNSLK	orf19.5049	1xPhospho [S3(100)]	4	orf19.5049 1xPhospho [S68(100)]	2.763	1.47	0.540527	0.883431	125.22	17.883	100	4.961	1.539	0.294	6.64	2.31	0.62	-1.77	3	4	23.2102	8	24.63
SELSNDNIVESQELSSPVTR	orf19.4346	1xAcetyl [N-Term]; 1xPhospho [S/T]	4	orf19.4346 1xAcetyl [N-Term]	2.754	1.46	0.550661	0.886383	163.82	18.7492	0.952	1.077	7.037	100	-0.07	0.11	2.82	6.64	3	4	98.7714	14	99.32
IGPLGLSPK	orf19.1635	1xPhospho [S7(100)]	9	orf19.1635 1xPhospho [S38(100)]	2.747	1.46	0.750411	0.964471	71.05	16.8436	1.407	1.868	4.039	100	0.49	0.9	2.01	6.64	3	4	79.9007	42	80.71
EVYGLNDEINDYGSSPK	orf19.4937	1xPhospho [S15(98.8)]	1	orf19.4937 1xPhospho [S139(98.8)]	2.746	1.46	0.451694	0.850636	47.77	19.3676	1.501	2.306	3.27	100	0.59	1.21	1.71	6.64	3	4	81.725	3	83.29
EGSTTDLPR	orf19.6244	1xPhospho [S3(100)]	7	orf19.6244 1xPhospho [S467(100)]	2.743	1.46	0.568411	0.897396	109	18.5006	1.497	5.025	6.397	0.992	0.58	2.33	2.68	-0.01	4	4	48.2354	65	50.53
SLDNSTENR	orf19.2020	1xAcetyl [N-Term]; 1xPhospho [S1(100)]	11	orf19.2020 1xAcetyl [N-Term]; 1xPhospho [S2(100)]	2.742	1.46	0.3298	0.776354	62.6	21.0148	1.4	2.023	3.715	100	0.49	1.02	1.89	6.64	3	4	48.9869	43	52.05
DVDMVSDEEQVKK	orf19.7569	1xPhospho [S6(100)]	33	orf19.7569 1xPhospho [S451(100)]	2.73	1.45	0.331736	0.776354	76.18	22.0755	1.692	5.743	4.403	1.598	0.76	2.52	2.14	0.68	4	4	53.9719	40	56.59
TLSMESISSLFK	orf19.4186	2xPhospho [S3(99.4); S6(99.4)]	7	orf19.4186 2xPhospho [S25(99.4); S28(99.4)]	2.726	1.45	0.528676	0.879794	41.55	18.8959	1.635	3.163	2.349	12.942	0.71	1.66	1.23	3.69	4	4	136.489	32	137.56
QENNSSDLLGR	orf19.5680	1xPhospho [S5(99.6)]	10	orf19.5680 1xPhospho [S49(99.6)]	2.708	1.44	0.414756	0.836702	27.04	19.4214	1.155	3.623	2.781	2.637	0.21	1.86	1.48	1.4	4	4	56.1856	45	57.54
EVATEEQPSPSADITEEVAEPTADKK	orf19.3475	1xPhospho [T4(100)]	9	orf19.3475 1xPhospho [T109(100)]	2.699	1.43	0.336824	0.778546	88.46	21.2834	0.764	3.984	1.828	100	-0.39	1.99	0.87	6.64	3	4	70.9067	18	72.6
EIEPSTTTEDAAAAAAEVK	orf19.3475	1xPhospho [S/T]	24		2.697	1.43	0.337108	0.778546	56.16	21.8795	0.831	2.874	2.531	63.305	-0.27	1.52	1.34	5.98	4	4	75.1097	33	76.84
YLGEDSDEDDEFFDADEFEEDGLENVELGGVAAALGAAQAK	orf19.5095	1xPhospho [S6(99.5)]	12	orf19.5095 1xPhospho [S723(99.5)]	2.69	1.43	0.338382	0.779525	42.5	22.3243	2.747	1.205	2.633	100	1.46	0.27	1.4	6.64	3	4	148.204	25	148.71
HILTDEDESDEDEYYK	orf19.6604	1xPhospho [S9(99.5)]	12	orf19.6604 1xPhospho [S75(99.5)]	2.684	1.42	0.524754	0.878575	54.71	18.9579	0.906	3.912	2.096	3.437	-0.14	1.97	1.07	1.78	4	4	70.1391	23	71.5
SSIYDSDR	orf19.3900	1xPhospho [S6(100)]	1	orf19.3900 1xPhospho [S185(100)]	2.682	1.42	0.383355	0.811072	130.46	20.1141	1.361	0.564	5.284	100	0.44	-0.83	2.4	6.64	3	4	42.7528	7	45.68
TGPLNPQTTGFNQQSLQQQR	orf19.886	1xPhospho [T1(100)]	4	orf19.886 1xPhospho [T323(100)]	2.676	1.42	0.530805	0.87995	86.31	18.9098	1.284	4.399	1.628	100	0.36	2.14	0.7	6.64	3	4	75.2397	18	76.94
FEASQETEK	orf19.5964.2	1xPhospho [S4(100)]	3	orf19.5964.2 1xPhospho [S98(100)]	2.668	1.42	0.504266	0.871293	67.11	19.2216	3.593	1.178	1.981	100	1.85	0.24	0.99	6.64	3	4	37.2802	24	41.01
WFVDDVLDEDASDLEEQR	orf19.6417	1xPhospho [S12(100)]	27	orf19.6417 1xPhospho [S448(100)]	2.662	1.41	0.342966	0.781757	92.76	22.3115	0.46	1.869	3.792	100	-1.12	0.9	1.92	6.64	3	4	118.993	42	119.37
EVATEEQPSPSADITEEVAEPTADK	orf19.3475	1xPhospho [S/T]	3		2.661	1.41	0.401705	0.82417	27.72	19.4605	2.438	1.909	2.904	8.796	1.29	0.93	1.54	3.14	4	4	78.749	25	80.48
DNLTLWTDLSEAPAATEEQQQSSQAPAAQPTEGK	orf19.3014	1xPhospho [T4(97.2)]	21	orf19.3014 1xPhospho [T230(97.2)]	2.66	1.41	0.343309	0.781757	25.69	23.4445	2.149	3.071	2.305	100	1.1	1.62	1.2	6.64	3	4	110.82	21	112.08
LPQAPNSGLFK	orf19.6099	1xPhospho [S7(100)]	2	orf19.6099 1xPhospho [S11(100)]	2.65	1.41	0.73621	0.964471	46.08	15.6221	1.077	2.577	2.725	100	0.11	1.37	1.45	6.64	3	4	80.3848	5	81.55
SHDDEDHSPEPK	orf19.661	1xPhospho [S8(100)]	4	orf19.661 1xPhospho [S350(100)]	2.649	1.41	0.560792	0.897194	22.43	17.9467	2.836	2.474	3.263	0.163	1.5	1.31	1.71	-2.61	4	4	33.423	12	46.03
SSSPLDLK	orf19.1513	1xPhospho [S3(100)]	3	orf19.1513 1xPhospho [S158(100)]	2.634	1.4	0.682041	0.944271	49	17.4071	0.894	2.635	2.633	100	-0.16	1.4	1.4	6.64	3	4	58.7948	21	60
ANSLNSGTNYR	orf19.7006	1xPhospho [S3(100)]	1	orf19.7006 1xPhospho [S212(100)]	2.626	1.39	0.578596	0.902636	76.54	18.462	1.899	0.92	3.631	100	0.93	-0.12	1.86	6.64	3	4	43.6851	11	47
SVQETPTK	orf19.5801	1xAcetyl [N-Term]; 2xPhospho [S1(100); T5(100)]	3	orf19.5801 1xAcetyl [N-Term]; 2xPhospho [S2(100); T6(100)]	2.619	1.39	0.744984	0.964471	42.93	16.7388	1.121	2.638	2.6	100	0.17	1.4	1.38	6.64	3	4	54.2484	7	55.15
TPSAPSLR	orf19.6268	1xPhospho [S3(100)]	2	orf19.6268 1xPhospho [S416(100)]	2.617	1.39	0.765841	0.965456	73.76	16.5681	1.677	4.085	5.787	1.48	0.75	2.03	2.53	0.57	4	4	51.1501	19	54.14
FSTLSPK	orf19.4010	1xPhospho [S5(100)]	1	orf19.4010 1xPhospho [S97(100)]	2.601	1.38	0.688982	0.945127	49.87	17.4082	1.492	3.242	5.674	2.088	0.58	1.7	2.5	1.06	4	4	54.3429	18	56.24
LEAIVGTPGTGK	orf19.976	1xPhospho [T]	1		2.598	1.38	0.733992	0.964471	38.84	17.0456	1.282	2.643	2.554	100	0.36	1.4	1.35	6.64	3	4	62.7665	23	65.02
TFTHDSFKDDSSAGLLK	orf19.6000	2xPhospho [S11(98.8); T/S]	3	orf19.6000 2xPhospho [S59(98.8); T/S]	2.595	1.38	0.594993	0.905592	33.49	17.7486	1.483	5.769	2.535	2.655	0.57	2.53	1.34	1.41	4	4	76.5899	11	78.2
IEQTEDDSDGLGLESR	orf19.6581	1xPhospho [T/S]	4		2.594	1.38	0.587156	0.904418	35.88	18.3774	1.507	2.436	2.763	4.412	0.59	1.28	1.47	2.14	4	4	67.5286	13	69.87
TDDVLNSLFISDAEEEEEEEER	orf19.6247	1xPhospho [S/T]	4		2.586	1.37	0.43616	0.842979	83.74	19.4459	0.602	1.898	3.523	100	-0.73	0.92	1.82	6.64	3	4	112.769	31	113.91
VLESTPGSPK	orf19.4257	2xPhospho [S4(100); S8(100)]	6	orf19.4257 2xPhospho [S412(100); S416(100)]	2.575	1.36	0.608047	0.90926	64.78	18.029	0.757	3.007	2.205	100	-0.4	1.59	1.14	6.64	3	4	52.573	21	54.06
SQTLDDAPDEVLPSNLSLPASIPLKR	orf19.7413	1xAcetyl [N-Term]; 1xPhospho [S1(99.4)]	6	orf19.7413 1xAcetyl [N-Term]; 1xPhospho [S2(99.4)]	2.574	1.36	0.405924	0.829212	56.34	19.7498	0.711	2.484	2.668	14.151	-0.49	1.31	1.42	3.82	4	4	119.304	26	120.94
SSTEATPSLDLNDVLNDR	orf19.4437	1xAcetyl [N-Term]; 1xPhospho [S/T]	2	orf19.4437 1xAcetyl [N-Term]	2.572	1.36	0.682446	0.944271	37.19	17.4789	1.409	2.45	2.699	100	0.49	1.29	1.43	6.64	3	4	122.955	7	123.57
SVSPTSGLPK	orf19.7221	1xPhospho [S3(100)]	3	orf19.7221 1xPhospho [S168(100)]	2.57	1.36	0.617601	0.912554	38.6	17.7665	0.904	2.621	2.521	3.858	-0.15	1.39	1.33	1.95	4	4	56.1207	28	58.96
TYSNEETR	orf19.7382; orf19.2651	1xPhospho [S3(100)]	19	orf19.7382 1xPhospho [S272(100)]; orf19.2651 1xPhospho [S279(100)]	2.558	1.35	0.502324	0.870267	87.45	19.3072	4.351	1.334	1.504	100	2.12	0.42	0.59	6.64	3	4	30.3501	43	33.9
HIDFAHNSPYGGGR	orf19.838.1	1xPhospho [S8(100)]	3	orf19.838.1 1xPhospho [S162(100)]	2.557	1.35	0.776707	0.966807	305.67	16.4728	0.588	11.117	0.573	100	-0.77	3.47	-0.8	6.64	3	4	76.0832	11	77.1
ITRPMSVPGSPR	orf19.3278	2xPhospho [S6(100); S10(100)]	24	orf19.3278 2xPhospho [S626(100); S630(100)]	2.546	1.35	0.36376	0.794767	60.84	20.7199	0.705	4.929	2.319	2.794	-0.5	2.3	1.21	1.48	4	4	58.1489	19	60.83
FVEQDQEFFKPAPYVPPEDVDSE	orf19.1124.2	1xPhospho [S22(100)]	9	orf19.1124.2 1xPhospho [S298(100)]	2.537	1.34	0.365343	0.795475	34.73	22.2251	2.018	2.002	3.19	100	1.01	1	1.67	6.64	3	4	103.126	6	104.75
AETFTHLQQLDTR	orf19.3415	1xPhospho [T3(99.3)]	3	orf19.3415 1xPhospho [T127(99.3)]	2.536	1.34	0.75311	0.964471	18.49	15.9098	2.823	2.277	3.991	2.19	1.5	1.19	2	1.13	4	4	73.6639	10	75.51
VASEETDDVTSTKGDEVEVLK	orf19.92	1xPhospho [S3(97.5)]	11	orf19.92 1xPhospho [S103(97.5)]	2.535	1.34	0.413301	0.835529	16.53	19.6816	0.883	2.404	2.962	2.672	-0.18	1.27	1.57	1.42	4	4	65.0543	14	67.71
NSSEFNLK	orf19.3841	1xPhospho [S3(100)]	1	orf19.3841 1xPhospho [S444(100)]	2.532	1.34	0.758522	0.964471	27.25	16.9596	0.975	2.793	2.295	3.202	-0.04	1.48	1.2	1.68	4	4	59.3805	11	61.75
LGSITSVGSLEK	orf19.1161	1xPhospho [S/T]	3		2.509	1.33	0.740064	0.964471	71.62	17.3132	1.151	1.761	3.575	100	0.2	0.82	1.84	6.64	3	4	74.6824	9	76.64
LTQIDDETQQQFENQSVAK	orf19.3696	1xPhospho [S16(99.2)]	1	orf19.3696 1xPhospho [S19(99.2)]	2.505	1.33	0.587322	0.904418	59.98	18.3295	1.014	3.042	2.064	7.202	0.02	1.6	1.05	2.85	4	4	69.2436	10	71.28
VRSNSLNPSETSVR	orf19.7115	2xPhospho [S3(100); S5(100)]	4	orf19.7115 2xPhospho [S165(100); S167(100)]	2.499	1.32	0.783652	0.970776	57.09	16.4656	1.815	6.555	3.441	1.517	0.86	2.71	1.78	0.6	4	4	50.521	17	54.01
NSLSPTIPNEAK	orf19.3959	1xPhospho [S4(100)]	9	orf19.3959 1xPhospho [S149(100)]	2.498	1.32	0.372741	0.803259	48.84	21.2478	1.078	2.723	2.291	100	0.11	1.45	1.2	6.64	3	4	63.4281	41	64.88
YGEVCPANWHPGDETIKPSPEASK	orf19.7417	1xCarbamidomethyl [C5]; 1xPhospho [S19(99.1)]	20	orf19.7417 1xPhospho [S183(99.1)]	2.489	1.32	0.520373	0.877846	52.91	19.2536	1.815	3.414	1.638	100	0.86	1.77	0.71	6.64	3	4	76.0679	11	78.35
ITSSDSLLGK	orf19.1764	1xPhospho [S3(99.7)]	8	orf19.1764 1xPhospho [S177(99.7)]	2.489	1.32	0.520444	0.877846	33.76	19.3419	1.46	2.389	2.593	5.231	0.55	1.26	1.37	2.39	4	4	64.8858	49	66.39
FDESDDNLSTEK	orf19.962	1xPhospho [S4(99)]	2	orf19.962 1xPhospho [S115(99)]	2.489	1.32	0.53513	0.882412	14.53	19.2473	0.828	2.614	2.852	2.37	-0.27	1.39	1.51	1.24	4	4	55.4047	8	57.81
SESVAPAYDESGR	orf19.2182	1xPhospho [S3(99.4)]	5	orf19.2182 1xPhospho [S1164(99.4)]	2.475	1.31	0.643512	0.9223	47.83	18.1079	1.535	3.132	4.296	1.955	0.62	1.65	2.1	0.97	4	4	51.0284	9	53.64
SVSPSNLGVSR	orf19.5031	1xPhospho [S3(100)]	11	orf19.5031 1xPhospho [S324(100)]	2.468	1.3	0.378629	0.809068	54.09	20.5179	0.79	2.35	2.591	100	-0.34	1.23	1.37	6.64	3	4	57.8962	55	60.33
ASPTLNATPVK	orf19.7349	1xPhospho [S2(100)]	13	orf19.7349 1xPhospho [S168(100)]	2.456	1.3	0.380829	0.811072	44.81	20.4774	1.029	2.513	2.4	100	0.04	1.33	1.26	6.64	3	4	54.8873	40	57.33
TVGVMITASHNPPEDNGVK	orf19.5013	1xPhospho [T/S]	4		2.451	1.29	0.652205	0.92679	50.2	17.6522	1.205	4.217	2.097	2.865	0.27	2.08	1.07	1.52	4	4	65.8609	2	66.96
QSPELTSPAIVK	orf19.2012	1xPhospho [S2(100)]	8	orf19.2012 1xPhospho [S388(100)]	2.446	1.29	0.396304	0.820756	52.22	20.2016	1.085	2.809	2.131	5.562	0.12	1.49	1.09	2.48	4	4	70.0037	25	72.36
LSIANDADSISDLNK	orf19.4163	1xPhospho [S9(99.2)]	1	orf19.4163 1xPhospho [S766(99.2)]	2.437	1.28	0.655971	0.929603	70.94	18.0691	0.732	1.938	3.064	100	-0.45	0.95	1.62	6.64	3	4	79.7172	8	80.78
LESDSETGSSAVER	orf19.7422	1xPhospho [S/T]	1		2.423	1.28	0.650792	0.925889	42.09	18.0532	2.177	1.32	8.788	2.696	1.12	0.4	3.14	1.43	4	4	44.2296	2	47.82
SSDWDSVTIIGQK	orf19.3294	1xAcetyl [N-Term]; 1xPhospho [S1(99.3)]	2	orf19.3294 1xAcetyl [N-Term]; 1xPhospho [S2(99.3)]	2.423	1.28	0.763541	0.964471	24.67	17.3143	2.403	1.637	2.443	100	1.27	0.71	1.29	6.64	3	4	114.001	12	114.49
SSIAPPTVIENK	orf19.5095	1xPhospho [S/T]	2		2.414	1.27	0.564553	0.897262	38.63	19.225	1.365	2.623	2.222	100	0.45	1.39	1.15	6.64	3	4	68.388	4	70.37
AAVSVPSSR	orf19.3644	1xPhospho [S4(100)]	3	orf19.3644 1xPhospho [S106(100)]	2.41	1.27	0.640574	0.9223	49.24	18.5066	2.187	1.055	2.656	100	1.13	0.08	1.41	6.64	3	4	46.2579	26	49.05
GLEILPNHEPEDVEMNDVDNWQDSEDEDDDEAR	orf19.6387	1xPhospho [S24(100)]	26	orf19.6387 1xPhospho [S883(100)]	2.402	1.26	0.391794	0.818618	54.65	21.9217	0.701	2.335	2.471	8.781	-0.51	1.22	1.31	3.13	4	4	96.7783	28	98.4
TPSPLGSPR	orf19.1462	1xPhospho [S3(100)]	13	orf19.1462 1xPhospho [S548(100)]	2.382	1.25	0.531403	0.87995	43.17	19.3763	1.694	5.127	3.081	1.842	0.76	2.36	1.62	0.88	4	4	49.2095	36	51.97
KFTDDDFSDEEK	orf19.5430	1xPhospho [S8(100)]	3	orf19.5430 1xPhospho [S24(100)]	2.378	1.25	0.568669	0.897396	49.64	19.2432	0.975	4.108	2.568	2.202	-0.04	2.04	1.36	1.14	4	4	60.3266	9	63.13
TLSSVPTSPSSLSK	orf19.4123	1xPhospho [S4(99.2)]	4	orf19.4123 1xPhospho [S1290(99.2)]	2.378	1.25	0.588764	0.904418	40.79	19.028	1.308	2.161	2.617	6.192	0.39	1.11	1.39	2.63	4	4	67.627	19	69.9
SPSNQSLNDLSSTPPPK	orf19.729.1	1xPhospho [S6(98.5)]	10	orf19.729.1 1xPhospho [S826(98.5)]	2.362	1.24	0.624975	0.916463	57.14	17.8903	0.656	2.253	2.477	100	-0.61	1.17	1.31	6.64	3	4	59.6546	25	61.93
TPNSSSSASLK	orf19.2005	1xPhospho [S9(100)]	7	orf19.2005 1xPhospho [S369(100)]	2.348	1.23	0.460695	0.855585	56.39	19.6345	1.746	1.371	3.157	100	0.8	0.46	1.66	6.64	3	4	32.6039	43	36.16
LTGISTTQGAPFELSSTR	orf19.5095	1xPhospho [S/T]	3		2.346	1.23	0.662065	0.932267	46.83	18.6573	1.042	2.181	2.524	100	0.06	1.12	1.34	6.64	3	4	89.1643	12	90.32
DTDSEAEIAEAFK	orf19.4413	1xPhospho [T2(100)]	3	orf19.4413 1xPhospho [T80(100)]	2.345	1.23	0.597265	0.905656	64.31	19.0343	0.971	1.829	3.005	100	-0.04	0.87	1.59	6.64	3	4	88.085	50	89.63
LLANDSDDEFQVVDLTEDLENSSDYKLEEIDANTYK	orf19.813	1xPhospho [S6(100)]	14	orf19.813 1xPhospho [S369(100)]	2.333	1.22	0.406327	0.829521	76.73	22.6483	1.26	1.481	3.675	100	0.33	0.57	1.88	6.64	3	4	126.875	16	126.56
NSQAELPPR	orf19.3423	1xPhospho [S2(100)]	17	orf19.3423 1xPhospho [S215(100)]	2.322	1.22	0.837372	0.982161	107.91	16.8572	3.39	1.59	100	0.01	1.76	0.67	6.64	-6.64	3	3	47.296	21	51.1
DLNDLEEYETDEYEDCETSPIDAPK	orf19.6324	1xCarbamidomethyl [C16]; 1xPhospho [Y/T/S]	5		2.321	1.21	0.466515	0.858691	86.76	19.7006	1.215	1.37	3.932	100	0.28	0.45	1.98	6.64	3	4	98.4829	16	99.01
IETIEEDVGPSDNNGAKPLSSAR	orf19.4381	1xPhospho [T3(90.6)]	1	orf19.4381 1xPhospho [T558(90.6)]	2.307	1.21	0.820679	0.977281	23.9	16.6541	1.043	2.03	2.736	2.621	0.06	1.02	1.45	1.39	4	4	66.9487	1	68.7
WDFDSLSSR	orf19.191	1xPhospho [S5(99.7)]	3	orf19.191 1xPhospho [S351(99.7)]	2.302	1.2	0.803569	0.972466	45.18	17.0694	1.069	2.472	2.143	100	0.1	1.31	1.1	6.64	3	4	90.9076	24	92.08
SDVEQEQIVEEVVVEEQSGAITIEDALK	orf19.6785	1xAcetyl [N-Term]; 1xPhospho [S1(100)]	161	orf19.6785 1xAcetyl [N-Term]; 1xPhospho [S2(100)]	2.301	1.2	0.41342	0.835529	77.98	26.4096	3.244	0.824	1.631	4.694	1.7	-0.28	0.71	2.23	4	4	145.58	43	149.83
ELPAGTNVAEATSVATSPTTNK	orf19.978	1xPhospho [S17(98.6)]	4	orf19.978 1xPhospho [S312(98.6)]	2.3	1.2	0.413581	0.835529	60.77	20.7564	0.838	1.942	2.723	100	-0.26	0.96	1.45	6.64	3	4	72.5759	11	73.75
NPITSPR	orf19.2684	1xPhospho [T/S]	6		2.291	1.2	0.673047	0.939584	32.08	18.5515	2.486	1.495	12.547	2.111	1.31	0.58	3.65	1.08	4	4	43.7663	13	47.58
WLQEAEEEEEEESDDE	orf19.4261	1xPhospho [S13(100)]	7	orf19.4261 1xPhospho [S417(100)]	2.274	1.19	0.419411	0.840605	56.57	21.9122	0.95	1.925	2.686	100	-0.07	0.95	1.43	6.64	3	4	85.2188	13	85.86
YNSSIGR	orf19.4490	1xPhospho [S3(100)]	17	orf19.4490 1xPhospho [S65(100)]	2.263	1.18	0.591365	0.905592	21.95	19.2901	2.887	1.448	2.218	2.308	1.53	0.53	1.15	1.21	4	4	35.9248	42	39.05
NTSEVTFK	orf19.6232	1xPhospho [S3(100)]	8	orf19.6232 1xPhospho [S58(100)]	2.259	1.18	0.628822	0.918667	68.39	19.1159	1.491	3.424	5.037	1.34	0.58	1.78	2.33	0.42	4	4	52.8121	36	54.47
SSPVLPNR	orf19.5340	1xAcetyl [N-Term]; 1xPhospho [S]	6	orf19.5340 1xAcetyl [N-Term]	2.258	1.18	0.701214	0.950703	92.71	18.1061	0.744	1.429	3.568	6.145	-0.43	0.52	1.84	2.62	4	4	66.8064	23	69.27
VEDEESQTESDVISVK	orf19.1526	1xPhospho [S6(99.4)]	10	orf19.1526 1xPhospho [S1434(99.4)]	2.243	1.17	0.67325	0.939584	59.5	18.4307	0.787	1.945	2.587	6.594	-0.35	0.96	1.37	2.72	4	4	68.9062	30	70.47
IFSSSSNLAQLEHQQK	orf19.3854	1xPhospho [S]	12		2.238	1.16	0.598283	0.906526	20.86	19.2594	1.418	2.426	2.064	2.679	0.5	1.28	1.05	1.42	4	4	72.7167	19	74.09
SFTPLSTK	orf19.4257	1xPhospho [S1(100)]	5	orf19.4257 1xPhospho [S898(100)]	2.236	1.16	0.802786	0.972466	16.15	17.3353	1.9	2.798	2.387	2.095	0.93	1.48	1.26	1.07	4	4	64.4968	29	67.11
NSSLTSIK	orf19.4043	1xPhospho [S3(100)]	20	orf19.4043 1xPhospho [S158(100)]	2.235	1.16	0.428267	0.842428	68.26	20.4997	0.963	3.022	1.653	100	-0.05	1.6	0.73	6.64	3	4	48.949	53	51.81
SQDQTPPVK	orf19.1497	1xAcetyl [N-Term]; 1xPhospho [S1(100)]	1	orf19.1497 1xAcetyl [N-Term]; 1xPhospho [S2(100)]	2.235	1.16	0.843192	0.983859	41.75	16.6053	1.12	2.379	6.491	2.099	0.16	1.25	2.7	1.07	4	4	50.0857	9	53.53
STPNPNASTTSLTSLNTALAK	orf19.7332	1xPhospho [S/T]	7		2.234	1.16	0.428654	0.842428	50.61	20.7031	1.079	2.604	1.916	100	0.11	1.38	0.94	6.64	3	4	83.9204	26	85.47
FDDSEEEYDGEESAPTNDTR	orf19.6324	1xPhospho [S4(100)]	3	orf19.6324 1xPhospho [S78(100)]	2.232	1.16	0.428976	0.842428	27.35	21.0724	1.586	2.41	2.068	4.654	0.67	1.27	1.05	2.22	4	4	62.7056	30	64.46
DGGLPYPTMSR	orf19.3505	1xPhospho [T/S/Y]	1		2.23	1.16	0.684503	0.944271	34.85	17.9114	1.204	2.252	2.208	100	0.27	1.17	1.14	6.64	3	4	79.8114	8	81.6
LSGASASPER	orf19.6177	1xPhospho [S7(100)]	7	orf19.6177 1xPhospho [S15(100)]	2.22	1.15	0.431781	0.842979	36.48	21.9061	2.649	1.557	1.861	100	1.41	0.64	0.9	6.64	3	4	33.5609	56	35.92
SDVEQEQIVEEVVVEEQSGAITIEDALK	orf19.6785	2xPhospho [S1(98.8); S18(98.8)]	4	orf19.6785 2xPhospho [S2(98.8); S19(98.8)]	2.211	1.14	0.433905	0.842979	23.48	20.9535		3.367	1.861	2.211		1.75	0.9	1.14	3	3	146.441	6	148.7
SFEEPPPQQEVR	orf19.7298	1xPhospho [S1(100)]	3	orf19.7298 1xPhospho [S222(100)]	2.209	1.14	0.640723	0.9223	8.53	18.9658	0.765	2.435	2.236	2.181	-0.39	1.28	1.16	1.13	4	4	59.215	9	61.15
SAQSLPELVR	orf19.3199	1xPhospho [S4(99.4)]	1	orf19.3199 1xPhospho [S319(99.4)]	2.207	1.14	0.852911	0.983955	99.5	16.4407	0.01	2.972	1.639	100	-6.64	1.57	0.71	6.64	3	3	77.0838	12	78.95
QIEDDEDEIESQDHQGEQQLR	orf19.7136	1xPhospho [S11(100)]	3	orf19.7136 1xPhospho [S138(100)]	2.203	1.14	0.499864	0.870267	40.41	19.7285	0.92	2.579	1.882	3.028	-0.12	1.37	0.91	1.6	4	4	61.4011	10	63.25
SQSLSEATDNLK	orf19.1246	1xPhospho [S3(100)]	10	orf19.1246 1xPhospho [S487(100)]	2.202	1.14	0.436118	0.842979	57.48	20.5497	0.793	2.5	1.939	100	-0.33	1.32	0.96	6.64	3	4	59.5643	49	61.56
SQSQSALPLPR	orf19.2534	1xPhospho [S3(100)]	17	orf19.2534 1xPhospho [S557(100)]	2.182	1.13	0.441058	0.8453	52.77	21.0242	0.73	2.812	1.692	3.104	-0.45	1.49	0.76	1.63	4	4	71.5804	62	73.18
QVERDSFELPTTTNNK	orf19.1991	1xPhospho [S6(100)]	17	orf19.1991 1xPhospho [S514(100)]	2.172	1.12	0.464523	0.857526	50.97	20.2515	0.816	2.043	2.309	3.869	-0.29	1.03	1.21	1.95	4	4	67.7385	23	69.5
NASIIKR	orf19.4246	1xPhospho [S3(100)]	22	orf19.4246 1xPhospho [S93(100)]	2.165	1.11	0.450427	0.850636	16.37	20.3373	2.572	2.096	2.236	0.986	1.36	1.07	1.16	-0.02	4	4	39.7487	48	44.27
DVDMVSDEEQVK	orf19.7569	1xPhospho [S6(100)]	7	orf19.7569 1xPhospho [S451(100)]	2.164	1.11	0.445235	0.849478	39.83	21.7509	1.123	2.286	2.05	100	0.17	1.19	1.04	6.64	3	4	64.2572	43	65.77
GSTGSVDFPENR	orf19.6000	1xPhospho [S/T]	13		2.147	1.1	0.449431	0.850636	55.21	21.4034	0.622	2.221	2.077	100	-0.69	1.15	1.05	6.64	3	4	58.9145	24	60.97
FNDSDEDISTPR	orf19.1246	1xPhospho [S4(100)]	23	orf19.1246 1xPhospho [S995(100)]	2.146	1.1	0.44976	0.850636	25.99	21.9783	0.6	2.264	2.034	2.781	-0.74	1.18	1.02	1.48	4	4	59.1127	50	61.42
NSFNFIR	orf19.4457	1xPhospho [S2(100)]	13	orf19.4457 1xPhospho [S759(100)]	2.144	1.1	0.699336	0.950703	48.21	17.8803	0.965	2.359	1.949	100	-0.05	1.24	0.96	6.64	3	4	81.42	43	82.85
QAFDDAVADLETLSEDSYK	orf19.3014	1xPhospho [T/S/Y]	1		2.143	1.1	0.718349	0.961392	148.99	18.1595	0.748	0.908	5.054	100	-0.42	-0.14	2.34	6.64	3	4	104.374	7	105.78
FGDDDSDDEFDHDEL	orf19.2013	1xPhospho [S6(100)]	31	orf19.2013 1xPhospho [S678(100)]	2.142	1.1	0.450871	0.850636	56.55	25.7945	0.781	1.9	2.414	7.78	-0.36	0.93	1.27	2.96	4	4	92.2098	23	92.08
SLVLPEDIDDEDVVFYDDLGEESDNETTDNTK	orf19.813	1xPhospho [S23(99.4)]	27	orf19.813 1xPhospho [S354(99.4)]	2.136	1.09	0.452393	0.850819	43.68	24.3717	0.933	2.081	2.191	16.037	-0.1	1.06	1.13	4	4	4	122.065	16	123.22
SASNASLASLLSAASTTAATK	orf19.2534	1xPhospho [S3(99.4)]	4	orf19.2534 1xPhospho [S363(99.4)]	2.134	1.09	0.701759	0.950703	44.58	18.8578	0.861	2.123	2.144	100	-0.22	1.09	1.1	6.64	3	4	108.37	47	110.04
TGGGTLIPLQPQQTAGLIPAQK	orf19.886	1xPhospho [T1(99.3)]	7	orf19.886 1xPhospho [T301(99.3)]	2.132	1.09	0.462198	0.855585	19.64	20.2748	1.586	2.151	2.114	100	0.67	1.11	1.08	6.64	3	4	102.299	10	103.35
DPILDSEDEDDENF	orf19.6623	1xPhospho [S6(100)]	7	orf19.6623 1xPhospho [S120(100)]	2.125	1.09	0.455087	0.851338	55.19	21.2763	1.676	1.113	2.695	100	0.74	0.15	1.43	6.64	3	4	107.765	12	108.48
QLSTGSESGPQIIPQR	orf19.6205	2xPhospho [S3(97.7); T4(97.7)]	3	orf19.6205 2xPhospho [S195(97.7); T196(97.7)]	2.125	1.09	0.833204	0.981554	113.51	17.2232	0.811	4.066	1.111	100	-0.3	2.02	0.15	6.64	3	4	84.8563	5	86.4
DPPDDSFELLR	orf19.1190	1xPhospho [S6(100)]	2	orf19.1190 1xPhospho [S784(100)]	2.12	1.08	0.585477	0.904418	97.84	19.3838	0.797	1.25	3.596	100	-0.33	0.32	1.85	6.64	3	4	96.7615	34	97.5
ALDDPDNTLADGTVESEGELDIQK	orf19.3949	1xPhospho [T/S]	6		2.112	1.08	0.520336	0.877846	74.86	19.7783	0.695	1.578	2.828	7.795	-0.52	0.66	1.5	2.96	4	4	89.923	22	90.63
EVVSDESIDK	orf19.3646	1xPhospho [S7(100)]	22	orf19.3646 1xPhospho [S159(100)]	2.109	1.08	0.459232	0.854415	44.46	22.1983	1.029	2.294	5.004	1.938	0.04	1.2	2.32	0.95	4	4	48.4817	49	51.5
TGSAISTNYR	orf19.2007	2xPhospho [S3(100); S/T/Y]	3	orf19.2007 2xPhospho [S70(100); S/T/Y]	2.108	1.08	0.873857	0.985507	81.22	16.6153	0.446	2.755	1.612	100	-1.16	1.46	0.69	6.64	3	4	58.1455	28	59.31
SSTFKNNLK	orf19.5095	2xPhospho [T3(99.6); S]	1	orf19.5095 2xPhospho [T442(99.6); S]	2.106	1.07	0.726095	0.962761	99.67	17.7575	1.455	5.215	3.048	0.216	0.54	2.38	1.61	-2.21	4	4	46.9008	8	50.74
LASVPSGGAAAGGASASAGAAAGGAAEAEEEKEEEAKEESDDDMGFGLFD	orf19.5928	1xPhospho [S15(100)]	626	orf19.5928 1xPhospho [S76(100)]	2.098	1.07	0.461982	0.855585	43.37	24.9039	1.156	1.847	2.384	7.46	0.21	0.89	1.25	2.9	4	4	102.921	16	103.42
LYQLSTGSAVDINNFGK	orf19.3694	1xPhospho [S/T/Y]	1		2.093	1.07	0.746597	0.964471	71.91	18.0445	1.378	1.149	3.179	100	0.46	0.2	1.67	6.64	3	4	93.5836	5	94.96
IEASDSSPQK	orf19.4435	1xPhospho [S7(100)]	13	orf19.4435 1xPhospho [S958(100)]	2.092	1.07	0.522712	0.877846	62.79	19.5349	3.135	1.363	1.397	100	1.65	0.45	0.48	6.64	3	4	27.3093	36	30.57
SPSPPPVPPAR	orf19.4183	1xPhospho [S3(99.7)]	4	orf19.4183 1xPhospho [S609(99.7)]	2.087	1.06	0.785165	0.970776	69.46	17.5709	0.534	1.749	2.49	100	-0.9	0.81	1.32	6.64	3	4	56.3433	27	57.61
DVGSSVDVK	orf19.5067	1xPhospho [S4(99.7)]	8	orf19.5067 1xPhospho [S144(99.7)]	2.08	1.06	0.619824	0.913789	50.17	19.2498	0.951	2.359	3.388	1.834	-0.07	1.24	1.76	0.88	4	4	50.9677	38	53.61
QLSNSPISR	orf19.3969	1xPhospho [S5(99.4)]	2	orf19.3969 1xPhospho [S643(99.4)]	2.08	1.06	0.734864	0.964471	130.12	17.7161	1.018	0.6	4.252	100	0.03	-0.74	2.09	6.64	3	4	43.0791	30	46.48
TATQERPK	orf19.3415	1xPhospho [T3(100)]	5	orf19.3415 1xPhospho [T179(100)]	2.08	1.06	0.798659	0.972363	103.53	17.5228	3.336	1.297	6.061	0.431	1.74	0.38	2.6	-1.22	4	4	23.4506	15	21.42
YSYNQSPTK	orf19.663	1xPhospho [S6(99.5)]	6	orf19.663 1xPhospho [S473(99.5)]	2.079	1.06	0.743785	0.964471	15	18.0395	2.49	1.8	1.947	2.22	1.32	0.85	0.96	1.15	4	4	40.3577	20	44.18
SQTLDDAPDEVLPSNLSLPASIPLK	orf19.7413	1xAcetyl [N-Term]; 1xPhospho [S1(98.8)]	3	orf19.7413 1xAcetyl [N-Term]; 1xPhospho [S2(98.8)]	2.075	1.05	0.532709	0.88072	77.77	19.7579	0.955	1.375	3.132	100	-0.07	0.46	1.65	6.64	3	4	139.21	26	140.49
TQTSPPR	orf19.3100	1xPhospho [S4(100)]	10	orf19.3100 1xPhospho [S53(100)]	2.066	1.05	0.70343	0.951478	126.51	18.2746	4.251	0.725	1.004	100	2.09	-0.46	0.01	6.64	3	4	26.5197	20	27.85
SIQINDGLEK	orf19.4349	1xPhospho [S1(100)]	11	orf19.4349 1xPhospho [S453(100)]	2.065	1.05	0.685651	0.944271	33.25	19.1491	1.141	2.063	2.067	3.294	0.19	1.04	1.05	1.72	4	4	68.3758	43	69.84
VNSQVNLSSFGK	orf19.6244	1xPhospho [S3(100)]	7	orf19.6244 1xPhospho [S430(100)]	2.064	1.05	0.736427	0.964471	5.11	18.6361	1.527	2.206	2.063	2.064	0.61	1.14	1.04	1.05	4	4	73.6045	49	75.5
SDEEIDDLFGEETTEK	orf19.7116	1xAcetyl [N-Term]; 1xPhospho [S1(100)]	11	orf19.7116 1xAcetyl [N-Term]; 1xPhospho [S2(100)]	2.063	1.04	0.471325	0.861732	59.39	20.8472	1.43	1.322	2.975	8.07	0.52	0.4	1.57	3.01	4	4	121.87	65	122.6
SNFVSSPGR	orf19.2611	1xAcetyl [N-Term]; 1xPhospho [S6(100)]	8	orf19.2611 1xAcetyl [N-Term]; 1xPhospho [S7(100)]	2.061	1.04	0.737936	0.964471	58.48	18.5122	1.03	1.6	2.657	5.931	0.04	0.68	1.41	2.57	4	4	73.3381	24	74.33
QFSASSSFNK	orf19.4308	1xPhospho [S6(98.4)]	1	orf19.4308 1xPhospho [S494(98.4)]	2.058	1.04	0.89256	0.987437	55.41	16.0868	0.649	1.936	2.188	100	-0.62	0.95	1.13	6.64	3	4	54.1428	12	55.85
SADPFVNNTK	orf19.2973	1xPhospho [S1(100)]	21	orf19.2973 1xPhospho [S361(100)]	2.056	1.04	0.473076	0.862638	24.6	20.4906	0.773	2.524	1.862	2.271	-0.37	1.34	0.9	1.18	4	4	56.8754	34	59.22
GNSGVITNDEELSSLR	orf19.5539	1xPhospho [S3(100)]	4	orf19.5539 1xPhospho [S138(100)]	2.054	1.04	0.716653	0.961079	53.36	18.8507	0.739	2.218	1.903	100	-0.44	1.15	0.93	6.64	3	4	80.6633	22	82.06
NGTPTNELK	orf19.4043	1xPhospho [T3(100)]	1	orf19.4043 1xPhospho [T109(100)]	2.047	1.03	0.881804	0.986938	55.09	16.9791	2.614	1.093	1.603	100	1.39	0.13	0.68	6.64	3	4	39.5387	7	43.95
ASGVLNEKNSDDE	orf19.350	1xPhospho [S10(99.1)]	5	orf19.350 1xPhospho [S248(99.1)]	2.043	1.03	0.476669	0.865598	36.44	20.563	2.303	1.811	6.061	1.299	1.2	0.86	2.6	0.38	4	4	43.9694	20	47.37
SSGSVVDLK	orf19.5408	1xPhospho [S4(100)]	3	orf19.5408 1xPhospho [S118(100)]	2.042	1.03	0.69286	0.948472	56.89	19.1387	0.795	1.766	2.361	100	-0.33	0.82	1.24	6.64	3	4	53.6742	58	55.38
EIEELNKSS	orf19.6801	1xPhospho [S]	3		2.04	1.03	0.79578	0.971293	85.35	17.6188	1.249	3.829	3.333	0.983	0.32	1.94	1.74	-0.02	4	4	46.6371	8	50.34
SHSIPITSSPPPALK	orf19.5182	1xAcetyl [N-Term]; 1xPhospho [S9(100)]	17	orf19.5182 1xAcetyl [N-Term]; 1xPhospho [S10(100)]	2.036	1.03	0.685297	0.944271	45.64	19.163	0.934	2.187	1.896	5.816	-0.1	1.13	0.92	2.54	4	4	81.1098	28	81.99
SDTEEHLQQQHVDSR	orf19.6766	1xAcetyl [N-Term]; 1xPhospho [S1(100)]	16	orf19.6766 1xAcetyl [N-Term]; 1xPhospho [S2(100)]	2.03	1.02	0.480005	0.867115	113.92	20.3733	1.131	4.877	3.644	0.523	0.18	2.29	1.87	-0.93	4	4	48.8503	31	52.19
SIEEPSTQHIAQPQK	orf19.548	1xAcetyl [N-Term]; 1xPhospho [S1(100)]	11	orf19.548 1xAcetyl [N-Term]; 1xPhospho [S2(100)]	2.024	1.02	0.481887	0.868389	50.84	20.639	0.784	2.172	1.885	25.543	-0.35	1.12	0.91	4.67	4	4	62.0166	28	63.31
STTPPGSPPK	orf19.581	1xPhospho [T3(100)]	4	orf19.581 1xPhospho [T159(100)]	2.005	1	0.922359	0.992221	22.62	16.8082	2.328	1.141	2.294	1.753	1.22	0.19	1.2	0.81	4	4	35.1539	11	38.87
DLDSDDDLK	orf19.267	1xPhospho [S4(100)]	7	orf19.267 1xPhospho [S589(100)]	1.996	1	0.759855	0.964471	46.31	18.5351	0.787	1.823	2.186	3.054	-0.35	0.87	1.13	1.61	4	4	57.8489	36	60.85
SSGSVVDLKK	orf19.5408	1xPhospho [S4(100)]	19	orf19.5408 1xPhospho [S118(100)]	1.995	1	0.70322	0.951478	7.85	19.1582	2.004	2.197	1.986	0.556	1	1.14	0.99	-0.85	4	4	46.3953	43	47.98
IDQTDEEEFDDAVEK	orf19.1609	1xPhospho [T4(100)]	14	orf19.1609 1xPhospho [T284(100)]	1.994	1	0.561152	0.897194	56.01	20.0878	0.816	1.712	2.323	30.054	-0.29	0.78	1.22	4.91	4	4	77.977	34	78.69
IPSNHLSSPLSAAPHSDK	orf19.3415	1xPhospho [S]	6		1.994	1	0.760774	0.964471	33.9	18.121	1.093	2.005	1.984	100	0.13	1	0.99	6.64	3	4	68.0776	17	69.22
SQSQPVSR	orf19.2447	1xPhospho [S3(100)]	3	orf19.2447 1xPhospho [S111(100)]	1.991	0.99	0.928741	0.992647	63.91	16.5798	2.633	100	1.506	0.916	1.4	6.64	0.59	-0.13	3	4	24.2915	25	26.73
ETSVVSSPPSVK	orf19.7221	1xPhospho [T2(99.2)]	3	orf19.7221 1xPhospho [T75(99.2)]	1.987	0.99	0.7689	0.965456	51.2	18.5653	0.686	1.918	2.058	100	-0.54	0.94	1.04	6.64	3	4	56.4576	6	59.04
ESLVDIDGDSD	orf19.6247	1xPhospho [S10(100)]	14	orf19.6247 1xPhospho [S870(100)]	1.979	0.99	0.500725	0.870267	49.03	20.3019	1.178	1.576	2.487	15.022	0.24	0.66	1.31	3.91	4	4	95.4351	46	97.22
NTNTNPTPSIR	orf19.6984	1xPhospho [T/S]	4		1.977	0.98	0.589124	0.904549	64.68	19.4979	1.466	0.941	2.666	100	0.55	-0.09	1.41	6.64	3	4	46.8249	22	49.51
SSGLNLSSLK	orf19.5912	1xAcetyl [N-Term]; 1xPhospho [S]	8	orf19.5912 1xAcetyl [N-Term]	1.976	0.98	0.758644	0.964471	75.58	18.6752	1.254	1.099	3.113	100	0.33	0.14	1.64	6.64	3	4	98.2619	36	100.03
DLPIFASAEDYAEYLDSDNE	orf19.5912	1xPhospho [S17(100)]	15	orf19.5912 1xPhospho [S1063(100)]	1.975	0.98	0.495476	0.870267	82.1	25.023	3.026	0.839	1.289	100	1.6	-0.25	0.37	6.64	3	4	148.696	25	149.94
DILPESPKEEQQSK	orf19.2465	1xPhospho [S6(100)]	14	orf19.2465 1xPhospho [S303(100)]	1.972	0.98	0.564429	0.897262	89.15	19.7709	0.655	3.237	3.078	1.263	-0.61	1.69	1.62	0.34	4	4	55.0565	17	58.18
SESSTSLYSDGNK	orf19.4318	1xPhospho [S3(98.1)]	2	orf19.4318 1xPhospho [S278(98.1)]	1.965	0.97	0.65499	0.928654	47.52	19.3429	1.567	3.064	2.463	1.204	0.65	1.62	1.3	0.27	4	4	47.6058	28	51.29
AAVATSSISSPNPHTAR	orf19.7115	2xPhospho [S6(98.9); S/T]	3	orf19.7115 2xPhospho [S319(98.9); S/T]	1.951	0.96	0.887417	0.987373	69.76	17.3894	0.567	3.229	1.517	2.51	-0.82	1.69	0.6	1.33	4	4	50.704	11	53.8
SFDVPPPK	orf19.903	1xPhospho [S1(100)]	18	orf19.903 1xPhospho [S116(100)]	1.95	0.96	0.896294	0.989486	37.96	17.1721	1.051	2.049	1.856	3.068	0.07	1.03	0.89	1.62	4	4	61.4638	26	64.34
TTSPYPIETPFK	orf19.691	1xPhospho [S3(100)]	2	orf19.691 1xPhospho [S4(100)]	1.947	0.96	0.75064	0.964471	43.47	18.3467	1.249	1.585	2.391	100	0.32	0.66	1.26	6.64	3	4	87.7113	19	88.8
DEESDSSVGGSTPVGSVR	orf19.3035	1xPhospho [S/T]	2		1.946	0.96	0.573627	0.900167	67.02	19.8716	0.457	1.709	2.217	100	-1.13	0.77	1.15	6.64	3	4	55.1273	2	57.54
QSSSNSVFVAGK	orf19.1253	1xPhospho [S4(98.5)]	3	orf19.1253 1xPhospho [S291(98.5)]	1.942	0.96	0.836837	0.982077	35.32	17.4865	0.512	2.542	2.267	1.663	-0.97	1.35	1.18	0.73	4	4	56.8951	21	58.58
RGSLLEK	orf19.5671	1xPhospho [S3(100)]	11	orf19.5671 1xPhospho [S448(100)]	1.941	0.96	0.591689	0.905592	70.15	19.6066	1.448	2.603	0.766	6.861	0.53	1.38	-0.38	2.78	4	4	48.7325	28	49.21
ASDDSEIDLPEVYK	orf19.1868	1xPhospho [S5(99.3)]	1	orf19.1868 1xPhospho [S39(99.3)]	1.937	0.95	0.899114	0.989486	69.9	17.0589	0.553	2.38	1.577	100	-0.85	1.25	0.66	6.64	3	4	86.7265	6	87.58
KTLSNTSIATTTSEK	orf19.4043	1xPhospho [T/S]	1		1.928	0.95	0.943542	0.994136	88.66	16.5226	1.305	3.86	2.847	0.541	0.38	1.95	1.51	-0.89	4	4	48.3982	5	52.27
NTSFYLSGVNDGER	orf19.3415	1xPhospho [S3(99.3)]	5	orf19.3415 1xPhospho [S187(99.3)]	1.921	0.94	0.772849	0.965471	32.16	18.8554	1.224	1.794	2.058	3.845	0.29	0.84	1.04	1.94	4	4	80.0075	28	81.73
NNSATSENPILIR	orf19.726	1xPhospho [S3(100)]	9	orf19.726 1xPhospho [S75(100)]	1.913	0.94	0.583964	0.904418	53.25	19.7784	0.835	2.209	1.657	40.245	-0.26	1.14	0.73	5.33	4	4	74.1973	27	76.36
IGCVDESGDFSDDEFDIEAPPR	orf19.4201	1xCarbamidomethyl [C3]; 1xPhospho [S]	10		1.912	0.94	0.73074	0.964471	69.71	18.9629	0.672	1.48	2.471	100	-0.57	0.57	1.3	6.64	3	4	99.6862	36	100.7
TEDISPK	orf19.4426	1xPhospho [S5(100)]	19	orf19.4426 1xPhospho [S411(100)]	1.911	0.93	0.787543	0.971293	80.56	18.716	3.331	1.025	1.177	3.102	1.74	0.04	0.24	1.63	4	4	33.7961	25	37.54
EDVPSSPSPR	orf19.6362	1xPhospho [S8(100)]	12	orf19.6362 1xPhospho [S1042(100)]	1.91	0.93	0.765144	0.965218	52.55	18.7617	1.607	0.916	2.27	3.51	0.68	-0.13	1.18	1.81	4	4	42.849	30	45.05
ASSNASIPR	orf19.2915	2xPhospho [S3(100); S6(100)]	5	orf19.2915 2xPhospho [S683(100); S686(100)]	1.906	0.93	0.78904	0.971293	78.53	18.1517	0.632	2.651	1.37	100	-0.66	1.41	0.45	6.64	3	4	47.0285	46	50.51
SPVYASDDSDLNR	orf19.1666	1xPhospho [S1(100)]	2	orf19.1666 1xPhospho [S186(100)]	1.902	0.93	0.78762	0.971293	52.03	18.7268	0.589	1.923	1.88	100	-0.76	0.94	0.91	6.64	3	4	57.0497	9	58.95
EVTSPVLQNSNTPILGSANTSGTNIPVR	orf19.3260	1xPhospho [S4(99.1)]	3	orf19.3260 1xPhospho [S99(99.1)]	1.896	0.92	0.518754	0.877846	32.94	20.8397	1.373	1.623	2.216	9.876	0.46	0.7	1.15	3.3	4	4	92.2445	16	96.14
NLSNVVDLLYEK	orf19.1299	1xPhospho [S3(100)]	5	orf19.1299 1xPhospho [S421(100)]	1.893	0.92	0.852077	0.983955	54.27	17.5837	0.586	1.816	1.972	100	-0.77	0.86	0.98	6.64	3	4	119.088	43	120.81
LLHESTSTLASPVLSR	orf19.6232	2xPhospho [S11(100); S15(100)]	3	orf19.6232 2xPhospho [S50(100); S54(100)]	1.893	0.92	0.954542	0.996065	68.58	16.4692	0.692	2.443	1.466	100	-0.53	1.29	0.55	6.64	3	4	75.978	34	77.22
ISSPSSQPFTR	orf19.2842	1xPhospho [S3(99.2)]	4	orf19.2842 1xPhospho [S432(99.2)]	1.89	0.92	0.742877	0.964471	54.7	19.1157	0.595	1.99	1.796	100	-0.75	0.99	0.84	6.64	3	4	57.2857	25	58.9
LLANDSDDEFQVVDLTEDLENSSDYK	orf19.813	1xPhospho [S6(99.4)]	17	orf19.813 1xPhospho [S369(99.4)]	1.889	0.92	0.521024	0.877846	93.94	23.914	0.742	1.138	3.136	100	-0.43	0.19	1.65	6.64	3	4	125.151	31	125.85
SWDDEDFDIPSNSK	orf19.7613	1xAcetyl [N-Term]; 1xPhospho [S1(100)]	5	orf19.7613 1xAcetyl [N-Term]; 1xPhospho [S2(100)]	1.889	0.92	0.585982	0.904418	31.51	20.0553	2.151	1.348	1.659	100	1.11	0.43	0.73	6.64	3	4	108.567	21	109.24
TSLLNTSPIYK	orf19.7553	1xPhospho [T/S/Y]	3		1.888	0.92	0.859278	0.983955	37.85	17.4703	1.121	1.709	2.085	3.904	0.16	0.77	1.06	1.97	4	4	83.9396	9	85.33
DILQAATVPTTPTEEVDDPCTPSSDDEIASLPDK	orf19.5949	1xCarbamidomethyl [C20]; 1xPhospho [T7(99.5)]	15	orf19.5949 1xPhospho [T595(99.5)]	1.885	0.91	0.522115	0.877846	79.59	23.1611	1.02	1.168	3.044	13.685	0.03	0.22	1.61	3.77	4	4	105.27	37	106.78
HFPTGYGADDYQFDKEEEEEEEEESENDDVEAGK	orf19.4896	1xPhospho [T/Y/S]	21		1.878	0.91	0.547689	0.883977	76.68	20.1849	0.295	1.576	2.237	33.999	-1.76	0.66	1.16	5.09	4	4	94.3746	8	93.94
LQALEDEEERLEQEGFYDSDSDIEDEDAEEIR	orf19.7384	2xPhospho [Y/S]	17		1.874	0.91	0.525767	0.878575	109.82	20.7667	0.174	2.95	1.19	100	-2.52	1.56	0.25	6.64	3	4	106.59	19	107.94
SIENSPR	orf19.7349	1xPhospho [S1(100)]	8	orf19.7349 1xPhospho [S372(100)]	1.872	0.9	0.743517	0.964471	98.87	19.1864	3.362	1.043	0.865	100	1.75	0.06	-0.21	6.64	3	4	29.6307	18	29.67
SPPVDAPYPVYDAPSPPPVFASK	orf19.7349	1xPhospho [S/Y]	3		1.871	0.9	0.734154	0.964471	59.47	19.0145	0.861	1.482	2.362	100	-0.22	0.57	1.24	6.64	3	4	102.764	15	104.01
IDAPDVVSNSPR	orf19.4927	1xPhospho [S10(99.5)]	2	orf19.4927 1xPhospho [S956(99.5)]	1.871	0.9	0.800827	0.972466	55.93	17.8043	0.612	1.73	2.024	100	-0.71	0.79	1.02	6.64	3	4	62.8519	23	63.94
SNIEVVNTVEDASDDEYNDFK	orf19.1646	1xPhospho [S13(98.9)]	14	orf19.1646 1xPhospho [S197(98.9)]	1.867	0.9	0.527904	0.879395	57.82	20.5592	0.64	1.662	2.096	6.955	-0.64	0.73	1.07	2.8	4	4	89.0821	23	89.89
SDTENTGGSPPAAEAGPK	orf19.670	3xPhospho [S1(99.5); T3(99.5); T/S]	2	orf19.670 3xPhospho [S2(99.5); T4(99.5); T/S]	1.862	0.9	0.601254	0.906526	93.17	19.9422	0.48	2.82	1.23	4.471	-1.06	1.5	0.3	2.16	4	4	68.0302	13	68.44
DASDAELER	orf19.6948	1xPhospho [S3(100)]	9	orf19.6948 1xPhospho [S20(100)]	1.862	0.9	0.605	0.908604	50.22	19.7	2.169	0.907	6.251	1.599	1.12	-0.14	2.64	0.68	4	4	43.6651	58	47.86
FSPTNTK	orf19.7450	1xPhospho [S2(100)]	7	orf19.7450 1xPhospho [S224(100)]	1.857	0.89	0.794366	0.971293	39.26	18.3144	2.123	1.139	1.624	5.925	1.09	0.19	0.7	2.57	4	4	37.0515	22	40.37
YNSDTPEGVNSNWQR	orf19.7650	1xPhospho [S3(99.7)]	11	orf19.7650 1xPhospho [S211(99.7)]	1.855	0.89	0.531442	0.87995	66.84	20.3809	0.91	2.583	1.333	9.37	-0.14	1.37	0.41	3.23	4	4	65.5489	24	66.92
SSSSLDNQWR	orf19.1474	1xPhospho [S]	4		1.837	0.88	0.797586	0.972271	20.1	18.3153	1.602	3.111	1.608	2.1	0.68	1.64	0.68	1.07	4	4	60.1643	16	62.77
SSSSSSLGVPHENPIR	orf19.3249	1xAcetyl [N-Term]; 1xPhospho [S1(93.6)]	1	orf19.3249 1xAcetyl [N-Term]; 1xPhospho [S2(93.6)]	1.837	0.88	0.866861	0.983955	49.36	17.5939	0.712	1.936	1.744	100	-0.49	0.95	0.8	6.64	3	4	72.3098	2	73.4
LGSSTGLSSVAETNAAAASSSSPGSPGVR	orf19.6658	1xPhospho [S3(99.4)]	3	orf19.6658 1xPhospho [S302(99.4)]	1.83	0.87	0.539677	0.883431	33.96	20.9844	1.027	1.795	1.865	3.816	0.04	0.84	0.9	1.93	4	4	79.5358	22	80.41
DIFSDDEEVEEEAAPR	orf19.7136	1xPhospho [S4(100)]	23	orf19.7136 1xPhospho [S152(100)]	1.828	0.87	0.540145	0.883431	74.68	21.9135	0.907	1.216	2.749	16.515	-0.14	0.28	1.46	4.05	4	4	94.7579	36	96.18
AVSIESAIEQK	orf19.5949	1xPhospho [S3(100)]	3	orf19.5949 1xPhospho [S957(100)]	1.828	0.87	0.929032	0.992647	61.21	17.0486	0.755	1.476	2.265	3.754	-0.4	0.56	1.18	1.91	4	4	74.1492	47	76.34
SSSVEQVR	orf19.4643	1xPhospho [S3(100)]	5	orf19.4643 1xPhospho [S1942(100)]	1.825	0.87	0.887304	0.987373	60.48	17.4545	2.416	1.379	0.927	100	1.27	0.46	-0.11	6.64	3	4	31.0383	34	35.16
SMGLLDEFIPDK	orf19.2005	1xOxidation [M2]; 1xPhospho [S1(100)]	1	orf19.2005 1xPhospho [S38(100)]	1.823	0.87	0.792611	0.971293	83.56	17.9557	1.31	0.481	2.536	100	0.39	-1.05	1.34	6.64	3	4	110.318	9	111.77
EWYGGSDSEYDVPIEELR	orf19.3084	2xPhospho [Y/S]	1		1.823	0.87	0.819013	0.977281	56.23	18.122	1.667	1.995	0.612	3.965	0.74	1	-0.71	1.99	4	4	125.555	1	126.04
SSSVNLSSTR	orf19.729	1xAcetyl [N-Term]; 1xPhospho [S/T]	3	orf19.729 1xAcetyl [N-Term]	1.821	0.86	0.978256	0.998923	57.47	16.4708	0.885	1.444	2.297	100	-0.18	0.53	1.2	6.64	3	4	66.3765	23	67.18
IVSISSDTEVK	orf19.267	2xPhospho [S3(100); S6(98.8)]	4	orf19.267 2xPhospho [S542(100); S545(98.8)]	1.818	0.86	0.803304	0.972466	70.33	18.2817	1.154	4.366	1.138	2.862	0.21	2.13	0.19	1.52	4	4	76.3696	27	77.24
QEDYSTPNLSEFQLEHDIK	orf19.92	2xPhospho [Y/S/T]	1		1.816	0.86	0.765939	0.965456	60.42	18.9842	0.772	2.252	1.464	100	-0.37	1.17	0.55	6.64	3	4	98.2393	2	99.51
GNDNESSPLLNTTR	orf19.1364	1xPhospho [S7(99.5)]	7	orf19.1364 1xPhospho [S155(99.5)]	1.815	0.86	0.549852	0.885948	52.25	20.2977	0.579	1.859	1.772	3.292	-0.79	0.89	0.83	1.72	4	4	58.0528	47	60.73
TQVSPSNKK	orf19.998	1xAcetyl [N-Term]; 1xPhospho [S4(98.6)]	2	orf19.998 1xAcetyl [N-Term]; 1xPhospho [S5(98.6)]	1.813	0.86	0.834939	0.982077	45.8	18.0783	2.155	1.526	1.034	8.338	1.11	0.61	0.05	3.06	4	4	28.3714	26	30.19
AASPDNLNGDELQATDLER	orf19.3874	1xPhospho [S3(100)]	1	orf19.3874 1xPhospho [S267(100)]	1.813	0.86	0.974931	0.998923	76.1	16.0597	0.681	2.542	1.293	100	-0.55	1.35	0.37	6.64	3	4	80.4136	13	81.26
QSPSPPQELR	orf19.3035	1xPhospho [S4(100)]	9	orf19.3035 1xPhospho [S114(100)]	1.81	0.86	0.820438	0.977281	31.2	17.9882	1.526	2.38	2.146	1.384	0.61	1.25	1.1	0.47	4	4	53.1983	21	53.66
STTSLSSLSR	orf19.1840	1xPhospho [S/T]	1		1.81	0.86	0.942471	0.994136	60.27	16.9755	0.483	1.677	1.955	100	-1.05	0.75	0.97	6.64	3	4	56.6361	35	58.19
SVLSFTSLVDYPDPK	orf19.4318	1xPhospho [S4(98.6)]	3	orf19.4318 1xPhospho [S520(98.6)]	1.805	0.85	0.829967	0.979491	112.76	18.1198	0.788	0.922	3.534	100	-0.34	-0.12	1.82	6.64	3	4	118.359	13	119.67
TTSIYNNDDTITDEQIPK	orf19.3505	1xPhospho [S3(98.8)]	3	orf19.3505 1xPhospho [S709(98.8)]	1.794	0.84	0.644405	0.9223	46.31	19.5827	0.725	1.845	1.743	6.746	-0.46	0.88	0.8	2.75	4	4	77.6556	11	78.8
STGSASPTSTR	orf19.2506	1xPhospho [S6(99.4)]	2	orf19.2506 1xPhospho [S467(99.4)]	1.789	0.84	0.932315	0.993846	132.2	17.1051	3.668	0.872	0.478	100	1.87	-0.2	-1.06	6.64	3	4	23.0643	15	24.7
QSGVQLSPNK	orf19.2835	1xPhospho [S7(100)]	2	orf19.2835 1xPhospho [S205(100)]	1.786	0.84	0.900339	0.989486	115.09	17.4503	0.916	0.708	3.48	100	-0.13	-0.5	1.8	6.64	3	4	45.222	14	46.35
RESTVLGPMNK	orf19.789	1xPhospho [S3(99.6)]	7	orf19.789 1xPhospho [S21(99.6)]	1.784	0.84	0.781077	0.969725	47.82	19.1426	1.333	4.308	2.388	1.237	0.42	2.11	1.26	0.31	4	4	57.5597	20	60.32
FEVSTTPEPEQSDSSATTATITELPK	orf19.3798	1xPhospho [S/T]	2		1.782	0.83	0.811665	0.976071	63.96	18.8625	0.749	1.389	2.287	100	-0.42	0.47	1.19	6.64	3	4	90.0623	0	91.04
SQEEQSGHLSPQEPR	orf19.3063	1xAcetyl [N-Term]; 2xPhospho [S1(100); S]	6	orf19.3063 1xAcetyl [N-Term]; 2xPhospho [S2(100); S]	1.773	0.83	0.622214	0.914072	96.4	20.0993	0.545	2.955	1.085	2.897	-0.88	1.56	0.12	1.53	4	4	59.3843	15	61.46
LDSIENK	orf19.5006.1	1xPhospho [S3(100)]	9	orf19.5006.1 1xPhospho [S54(100)]	1.77	0.82	0.572539	0.900167	83.82	20.3267	2.652	0.651	1.182	100	1.41	-0.62	0.24	6.64	3	4	37.1766	29	40.54
SSSINTHR	orf19.3959	1xPhospho [S3(100)]	11	orf19.3959 1xPhospho [S104(100)]	1.765	0.82	0.990242	0.999947	130.82	16.8909	5.317	3.853	0.808	0.738	2.41	1.95	-0.31	-0.44	4	4	23.4241	22	24.64
ITGTGSANSSR	orf19.3260	1xPhospho [S6(100)]	10	orf19.3260 1xPhospho [S324(100)]	1.763	0.82	0.78427	0.970776	72.49	19.2058	2.581	1.204	0.857	100	1.37	0.27	-0.22	6.64	3	4	25.0003	58	26.23
TVSPPLPQPPTSIAQTDSAK	orf19.2443	1xPhospho [S3(100)]	7	orf19.2443 1xPhospho [S24(100)]	1.759	0.81	0.645177	0.9223	36.91	19.5283	0.954	1.83	1.691	5.364	-0.07	0.87	0.76	2.42	4	4	82.3008	21	84
NLSVAGTNPSHTTER	orf19.2534	1xPhospho [S3(100)]	2	orf19.2534 1xPhospho [S384(100)]	1.754	0.81	0.945461	0.994136	81.37	17.2328	1.148	4.436	2.679	0.754	0.2	2.15	1.42	-0.41	4	4	49.0988	4	52.49
NNTSNSEELPK	orf19.3260	2xPhospho [T/S]	1		1.752	0.81	0.81863	0.977281	44.48	17.9493	1.13	2.181	1.408	100	0.18	1.13	0.49	6.64	3	4	52.7077	4	54.74
SVKEETESDNDVEETNAR	orf19.1166	1xPhospho [S/T]	2		1.752	0.81	0.836427	0.982077	47.39	18.7447	2.278	1.347	6.874	1.158	1.19	0.43	2.78	0.21	4	4	42.8488	2	47.19
VTDDGQPISRPR	orf19.7201	1xPhospho [S9(100)]	2	orf19.7201 1xPhospho [S270(100)]	1.749	0.81	0.830537	0.979813	131.48	17.8715	0.855	0.475	3.578	100	-0.23	-1.07	1.84	6.64	3	4	45.4061	28	46.44
NFGTASISGGIANR	orf19.1795	1xPhospho [T/S]	1		1.746	0.8	0.994307	0.999947	96.61	16.4754	0.01	1.334	2.286	100	-6.64	0.42	1.19	6.64	3	3	72.9974	1	74.32
INGISTPSTPVGIISK	orf19.5734	2xPhospho [S5(99.3); T/S]	2	orf19.5734 2xPhospho [S471(99.3); T/S]	1.736	0.8	0.855757	0.983955	34.93	17.6653	0.98	1.798	1.676	100	-0.03	0.85	0.75	6.64	3	4	97.729	14	99.23
NTNNSTETIK	orf19.6268	1xPhospho [S5(99.4)]	6	orf19.6268 1xPhospho [S280(99.4)]	1.735	0.79	0.852819	0.983955	125.44	17.7749	3.413	0.882	0.477	100	1.77	-0.18	-1.07	6.64	3	4	28.0417	21	31.37
IISASNLR	orf19.2949	1xPhospho [S3(100)]	1	orf19.2949 1xPhospho [S1191(100)]	1.735	0.8	0.990549	0.999947	54.46	16.4963	1.621	2.888	1.858	0.01	0.7	1.53	0.89	-6.64	4	3	62.874	34	64.12
IGGSPPSSIR	orf19.7006	1xPhospho [S4(100)]	2	orf19.7006 1xPhospho [S392(100)]	1.733	0.79	0.909069	0.990733	76.91	17.4821	1.17	2.567	5.156	0.769	0.23	1.36	2.37	-0.38	4	4	51.7794	20	54
STGSWINQDNIR	orf19.5880	1xPhospho [S/T]	1		1.728	0.79	0.990151	0.999947	30.65	16.842	1.105	1.641	1.82	100	0.14	0.71	0.86	6.64	3	4	73.7033	19	74.94
TPSPLGNAGASSR	orf19.3213	1xPhospho [S3(99.3)]	6	orf19.3213 1xPhospho [S212(99.3)]	1.723	0.78	0.667792	0.937127	40.5	19.5734	0.939	3.275	1.881	1.578	-0.09	1.71	0.91	0.66	4	4	48.5767	29	51.8
APTPVNHSPLVQQQQK	orf19.454	1xPhospho [T3(100)]	4	orf19.454 1xPhospho [T602(100)]	1.718	0.78	0.855165	0.983955	102.37	17.7472	1.061	2.784	3.325	0.411	0.09	1.48	1.73	-1.28	4	4	52.0698	15	53.43
TNSFVGTEEYIAPEVIR	orf19.223	1xPhospho [S3(99.7)]	7	orf19.223 1xPhospho [S579(99.7)]	1.713	0.78	0.694234	0.949596	48.55	19.4318	0.902	1.45	2.023	100	-0.15	0.54	1.02	6.64	3	4	99.3416	20	100.73
TPSVSSLK	orf19.3415	1xPhospho [S3(100)]	3	orf19.3415 1xPhospho [S53(100)]	1.711	0.78	0.974429	0.998923	65.2	16.9676	1.064	2.68	2.57	1.14	0.09	1.42	1.36	0.19	4	4	51.5386	14	54.68
EVDSAPSER	orf19.1166	1xPhospho [S7(100)]	5	orf19.1166 1xPhospho [S1102(100)]	1.71	0.77	0.795548	0.971293	68.91	19.0688	2.235	0.646	1.307	100	1.16	-0.63	0.39	6.64	3	4	32.7071	17	35.17
VNDNDDEDDSDDDIVYSR	orf19.5873	1xPhospho [S10(100)]	14	orf19.5873 1xPhospho [S266(100)]	1.698	0.76	0.584632	0.904418	46.08	20.6014	0.769	1.824	1.58	21.024	-0.38	0.87	0.66	4.39	4	4	65.148	24	66.79
SDNMQIDSPSPQEIDEGLYSR	orf19.7438	1xAcetyl [N-Term]; 1xPhospho [S/Y]	7	orf19.7438 1xAcetyl [N-Term]	1.697	0.76	0.631775	0.918667	38.28	20.1227	1.186	1.397	2.062	28.907	0.25	0.48	1.04	4.85	4	4	105.219	4	109.33
EGAGVTLEEIQPTQSEKER	orf19.7239	1xPhospho [S15(100)]	5	orf19.7239 1xPhospho [S576(100)]	1.693	0.76	0.586513	0.904418	59.14	21.1187	0.715	2.066	1.387	3.14	-0.48	1.05	0.47	1.65	4	4	68.7836	13	70.51
LSTDELR	orf19.7393	1xPhospho [S2(100)]	1	orf19.7393 1xPhospho [S175(100)]	1.689	0.76	0.993791	0.999947	36.63	16.9051	1.064	1.898	3.537	1.503	0.09	0.92	1.82	0.59	4	4	55.318	32	56.68
IEIGDQVEGEDTGDDGTEEDEDEEEDIFAK	orf19.5281	1xPhospho [T]	6		1.687	0.75	0.813205	0.977185	58.58	19.0132	0.535	1.524	1.868	100	-0.9	0.61	0.9	6.64	3	4	98.5839	4	100.09
QSSPLFFSDTK	orf19.2455	1xPhospho [S/T]	1		1.687	0.75	0.978491	0.998923	37.85	17.0702	1.176	1.397	2.038	100	0.23	0.48	1.03	6.64	3	4	81.5879	9	83.18
SVLEEYGNEVIQQNEDPDTDEDLPPVFDPVTGR	orf19.4173	1xPhospho [T19(99.2)]	4	orf19.4173 1xPhospho [T427(99.2)]	1.68	0.75	0.591351	0.905592	82.06	20.983	0.576	1.158	2.435	100	-0.8	0.21	1.28	6.64	3	4	120.479	7	121.83
SSSSTNLAGLQR	orf19.4318	1xPhospho [T5(98.8)]	17	orf19.4318 1xPhospho [T360(98.8)]	1.678	0.75	0.591899	0.905592	17.45	20.9338	0.501	1.76	1.6	1.991	-1	0.82	0.68	0.99	4	4	56.5599	56	59.45
QIKPQLASSPK	orf19.4945	1xPhospho [S9(99.4)]	4	orf19.4945 1xPhospho [S106(99.4)]	1.677	0.75	0.989163	0.999947	106.34	16.7461	1.049	4.002	2.682	0.276	0.07	2	1.42	-1.85	4	4	49.6464	12	50.63
RPSFGTIVTTR	orf19.2182	1xPhospho [S3(100)]	14	orf19.2182 1xPhospho [S71(100)]	1.674	0.74	0.981626	0.998923	35.87	17.3019	1.243	3.438	1.364	2.053	0.31	1.78	0.45	1.04	4	4	72.8113	29	74.04
SLNSSSVPASMHK	orf19.2973	1xPhospho [S6(98.2)]	6	orf19.2973 1xPhospho [S522(98.2)]	1.673	0.74	0.888514	0.987373	94.38	18.0812	1.202	100	2.327	0.197	0.27	6.64	1.22	-2.34	3	4	46.8921	5	50.44
ELTSDYDDDTSFTNEDNTR	orf19.2501	1xPhospho [T3(96.5)]	6	orf19.2501 1xPhospho [T682(96.5)]	1.666	0.74	0.660949	0.931851	42.7	20.0412	0.711	1.661	1.671	5.616	-0.49	0.73	0.74	2.49	4	4	71.4018	7	72.88
MNTGSSQDSIPIDNISLGLSTSPLNTISSGGSDSTIGHLNTPPTSR	orf19.4263	1xAcetyl [N-Term]; 1xPhospho [S/T]	1	orf19.4263 1xAcetyl [N-Term]	1.666	0.74	0.823343	0.978273	83.08	19.0953	0.732	1.666		100	-0.45	0.74		6.64	2	3	124.357	2	125.55
SLNEFTK	orf19.4457	1xPhospho [S1(100)]	1	orf19.4457 1xPhospho [S45(100)]	1.662	0.73	0.99435	0.999947	16.4	16.912	0.736	1.705	1.62	1.987	-0.44	0.77	0.7	0.99	4	4	59.2896	19	60.48
VTEDEEDKLNENIEEVVSEDEK	orf19.962	1xPhospho [S18(100)]	11	orf19.962 1xPhospho [S141(100)]	1.658	0.73	0.671477	0.939186	77.49	20.0123	0.52	2.295	1.199	2.756	-0.94	1.2	0.26	1.46	4	4	89.9533	22	91.03
INVPEDELKSQK	orf19.7239	1xPhospho [S10(100)]	16	orf19.7239 1xPhospho [S609(100)]	1.656	0.73	0.679679	0.943917	78.38	19.9905	0.633	3.707	2.385	1.15	-0.66	1.89	1.25	0.2	4	4	58.8204	20	59.6
SIVSLNDLK	orf19.4627	1xPhospho [S1(100)]	1	orf19.4627 1xPhospho [S1088(100)]	1.652	0.72	0.961044	0.996842	44.3	16.5031	0.709	1.61	1.696	100	-0.5	0.69	0.76	6.64	3	4	84.7118	38	85.91
SQEEQSGHLSPQEPR	orf19.3063	1xAcetyl [N-Term]; 1xPhospho [S10(99.5)]	9	orf19.3063 1xAcetyl [N-Term]; 1xPhospho [S11(99.5)]	1.648	0.72	0.824009	0.978273	55.72	19.1739	0.664	2.101	2.435	1.293	-0.59	1.07	1.28	0.37	4	4	51.8799	13	54.08
GSSSFEIVNAEEAR	orf19.1166	1xPhospho [S]	1		1.64	0.71	0.931653	0.993783	66.19	17.6104	0.651	2.115	1.272	100	-0.62	1.08	0.35	6.64	3	4	75.6079	25	76.86
AVGGAASLATGAVGGGIGAASDQLNK	orf19.3003	1xPhospho [T10(97.8)]	1	orf19.3003 1xPhospho [T1167(97.8)]	1.634	0.71	0.86375	0.983955	121.66	17.8533	0.293	1.634	100		-1.77	0.71	6.64		2	3	89.1196	0	90.27
ETSPLLSADENDNDLQR	orf19.1573	1xPhospho [T/S]	1		1.633	0.71	0.974444	0.998923	72.8	16.9058	0.601	1.21	2.205	100	-0.74	0.27	1.14	6.64	3	4	72.1751	13	73.22
RTSFDTSDDLLPIR	orf19.6880	1xPhospho [S3(99.4)]	3	orf19.6880 1xPhospho [S370(99.4)]	1.63	0.7	0.864287	0.983955	109.28	17.9527	0.636	0.874	100	3.039	-0.65	-0.19	6.64	1.6	3	4	92.2151	16	93.13
TLSVGSFDDSSNSAVSSPR	orf19.166	1xPhospho [S3(98.2)]	4	orf19.166 1xPhospho [S279(98.2)]	1.621	0.7	0.888076	0.987373	47.04	18.4276	0.594	1.622	1.619	5.233	-0.75	0.7	0.69	2.39	4	4	80.8301	17	82
KAASYEEIAQAIK	orf19.6814	1xPhospho [S4(100)]	20	orf19.6814 1xPhospho [S253(100)]	1.618	0.69	0.857795	0.983955	74.17	18.9141	0.443	2.062	1.27	4.321	-1.18	1.04	0.35	2.11	4	4	76.8761	35	78.17
LETIQLSPGSTSNNPSTLELK	orf19.6362	1xPhospho [T3(98.3)]	4	orf19.6362 1xPhospho [T434(98.3)]	1.618	0.69	0.889827	0.987373	56.7	18.4657	0.483	1.721	1.522	100	-1.05	0.78	0.61	6.64	3	4	91.5778	32	92.71
LVESFLSLEDSSDVEELSAK	orf19.429	1xPhospho [S4(98.3)]	2	orf19.429 1xPhospho [S549(98.3)]	1.612	0.69	0.87711	0.986041	73.13	17.8235	0.296	1.886	1.377	100	-1.76	0.92	0.46	6.64	3	4	112.309	17	114.11
LSPSPNR	orf19.3213	1xPhospho [S4(100)]	8	orf19.3213 1xPhospho [S226(100)]	1.607	0.68	0.742861	0.964471	63.56	19.4201	2.197	0.82	1.175	100	1.14	-0.29	0.23	6.64	3	4	30.0175	26	33.16
SSSPIQPPR	orf19.1747	1xPhospho [S3(98.6)]	2	orf19.1747 1xPhospho [S44(98.6)]	1.606	0.68	0.955367	0.996065	79.92	16.7152	1.177	0.461	2.193	100	0.23	-1.12	1.13	6.64	3	4	45.0443	6	48.59
SSSLIQHLEPDTLDTK	orf19.5751	2xPhospho [S3(99.7); S/T]	7	orf19.5751 2xPhospho [S109(99.7); S/T]	1.605	0.68	0.745213	0.964471	70.19	19.4149	0.809	3.867	1.106	2.328	-0.31	1.95	0.15	1.22	4	4	92.0014	16	92.68
TSSNDLNTLAK	orf19.3826	1xPhospho [T/S]	16		1.604	0.68	0.627413	0.918031	20.53	20.2949	0.497	1.96	1.52	1.693	-1.01	0.97	0.6	0.76	4	4	56.2535	64	58.78
SIDAAAEPLESISPDNDSSAIPGLETK	orf19.4863	1xPhospho [S/T]	1		1.604	0.68	0.82663	0.978936	57.22	19.2728	0.652	1.361	1.89	100	-0.62	0.44	0.92	6.64	3	4	102.419	8	103.63
QASEPQAEGEEEISDADE	orf19.5666	1xPhospho [S14(100)]	6	orf19.5666 1xPhospho [S142(100)]	1.598	0.68	0.622235	0.914072	33.53	21.4497	0.947	1.529	1.671	4.53	-0.08	0.61	0.74	2.18	4	4	64.5715	22	66.45
ILNPSEPNVSYICSR	orf19.792	1xCarbamidomethyl [C13]; 1xPhospho [S/Y]	7		1.597	0.68	0.696781	0.95063	44.9	19.8887	0.636	1.59	1.603	7.407	-0.65	0.67	0.68	2.89	4	4	77.3926	29	78.71
NSSYTNLVNEDR	orf19.5680	1xPhospho [S3(99.6)]	7	orf19.5680 1xPhospho [S320(99.6)]	1.597	0.68	0.766249	0.965456	49.91	19.4048	0.838	2.088	1.221	2.18	-0.25	1.06	0.29	1.12	4	4	64.737	33	67.11
SPSTTQLDTSITTDR	orf19.3248	1xPhospho [S/T]	3		1.592	0.67	0.891663	0.987437	38.31	18.7758	0.952	1.429	1.775	3.864	-0.07	0.51	0.83	1.95	4	4	67.4904	16	69.03
DGNSSFTLSPQFR	orf19.6348	1xPhospho [S/T]	2		1.59	0.67	0.989173	0.999947	54.5	17.363	0.573	1.451	1.742	100	-0.8	0.54	0.8	6.64	3	4	89.9251	6	90.77
SNTSASDSSVTTPEADTPTGK	orf19.7388	1xPhospho [S4(96.6)]	1	orf19.7388 1xPhospho [S134(96.6)]	1.588	0.67	0.642846	0.9223	57.45	20.2541	0.578	1.809	1.395	100	-0.79	0.86	0.48	6.64	3	4	47.4338	6	50.51
YSLDVESFK	orf19.5225.2	1xPhospho [S7(100)]	13	orf19.5225.2 1xPhospho [S91(100)]	1.582	0.66	0.916242	0.990807	55.85	18.7054	0.66	1.351	1.852	2.631	-0.6	0.43	0.89	1.4	4	4	84.2705	60	89.13
NQSVSFSDIDNQER	orf19.3260	1xPhospho [S3(100)]	16	orf19.3260 1xPhospho [S126(100)]	1.578	0.66	0.630571	0.918667	40.1	20.3546	0.644	2.144	1.335	1.864	-0.63	1.1	0.42	0.9	4	4	71.6339	25	73.17
ERSPTRF	orf19.7238	1xPhospho [S3(100)]	49	orf19.7238 1xPhospho [S282(100)]	1.576	0.66	0.631313	0.918667	82.2	21.5973	1.224	3.33	2.029	0.282	0.29	1.74	1.02	-1.83	4	4	48.615	16	52.76
ALNQVDEDDNNEEEDDDDDEEGLLSDEETIVDTGR	orf19.2504	1xPhospho [S/T]	7		1.575	0.66	0.645879	0.9223	80.34	20.3288	0.482	1.133	2.189	100	-1.05	0.18	1.13	6.64	3	4	103.853	11	104.9
IETINIDDESEDEGAVEDDEADDDIEETR	orf19.674	1xPhospho [S10(100)]	2	orf19.674 1xPhospho [S270(100)]	1.572	0.65	0.865678	0.983955	61.37	18.9833	0.53	1.349	1.831	5.842	-0.92	0.43	0.87	2.55	4	4	91.0533	3	92.08
EDNINGLSDEEQEEVQQQQQNK	orf19.7050	1xPhospho [S8(100)]	2	orf19.7050 1xPhospho [S76(100)]	1.569	0.65	0.633996	0.920319	71.77	20.4984	1.055	2.892	0.815	2.334	0.08	1.53	-0.3	1.22	4	4	65.4023	8	67.11
STTGLQR	orf19.1514	1xAcetyl [N-Term]; 1xPhospho [S/T]	1	orf19.1514 1xAcetyl [N-Term]	1.567	0.65	0.948642	0.994816	78.51	16.6903	0.714	1.034	2.374	100	-0.49	0.05	1.25	6.64	3	4	51.5291	15	53.26
ELSASTPEPLDKDEK	orf19.7433	1xPhospho [T6(99.2)]	3	orf19.7433 1xPhospho [T920(99.2)]	1.564	0.65	0.995302	0.999947	62.18	17.2453	1.108	2.21	2.251	0.898	0.15	1.14	1.17	-0.16	4	4	55.8023	15	57.07
TNPYAPSNNIYKPASPVATPSSLSGTTSGVPPPPPK	orf19.6217	1xPhospho [S/Y/T]	29		1.556	0.64	0.639153	0.9223	82.38	20.3516	0.55	2.279	1.063	14.115	-0.86	1.19	0.09	3.82	4	4	81.4425	10	82.46
SKSSDNLHDCQNEK	orf19.6554	1xCarbamidomethyl [C10]; 1xPhospho [S3(100)]	12	orf19.6554 1xPhospho [S124(100)]	1.555	0.64	0.810743	0.976031	127.84	19.3553	0.898	0.01	2.692	100	-0.15	-6.64	1.43	6.64	3	3	46.0437	19	47.16
IEIGDQVEGEDTGDDGTEEDEDEEEDIFAK	orf19.5281	2xPhospho [T12(100); T17(100)]	2	orf19.5281 2xPhospho [T226(100); T231(100)]	1.552	0.63	0.641117	0.9223	17.63	20.5965	1.196	1.538	1.565	100	0.26	0.62	0.65	6.64	3	4	111.65	6	113.28
ALTSSASSVPGGSPIATYK	orf19.1544	1xPhospho [S4(98.4)]	5	orf19.1544 1xPhospho [S190(98.4)]	1.548	0.63	0.712679	0.958211	52.63	20.0319	0.831	1.241	1.931	4.142	-0.27	0.31	0.95	2.05	4	4	72.3216	32	73.82
NEFSAEEIAEDLEERSDIEYNEEIDDAK	orf19.7599	1xPhospho [S4(98.9)]	9	orf19.7599 1xPhospho [S562(98.9)]	1.548	0.63	0.722722	0.961392	90.03	19.8706	0.874	0.86	2.739	100	-0.19	-0.22	1.45	6.64	3	4	103.68	10	105.43
SPSTSTFQNSDLQR	orf19.3599	1xPhospho [S1(99.2)]	3	orf19.3599 1xPhospho [S1045(99.2)]	1.548	0.63	0.728805	0.964471	71	19.6389	0.509	1.992	1.203	19.503	-0.97	0.99	0.27	4.29	4	4	60.306	27	61.63
HIESSQSDATISDNEK	orf19.6362	1xPhospho [S12(100)]	1	orf19.6362 1xPhospho [S1171(100)]	1.545	0.63	0.945475	0.994136	119.48	16.0041	0.619	3.109	0.768	100	-0.69	1.64	-0.38	6.64	3	4	48.3096	4	49.12
SIDDYATK	orf19.3663	1xPhospho [S1(100)]	14	orf19.3663 1xPhospho [S204(100)]	1.54	0.62	0.721019	0.961392	79.34	20.0063	0.947	2.505	3.301	0.856	-0.08	1.32	1.72	-0.22	4	4	48.9944	54	52.43
NTIYTYIQSR	orf19.147	1xPhospho [Y6(99.6)]	3	orf19.147 1xPhospho [Y588(99.6)]	1.54	0.62	0.887682	0.987373	43.54	18.9162	0.783	1.688	1.405	3.822	-0.35	0.76	0.49	1.93	4	4	72.0953	15	74.07
ELGDAYVSSDEEF	orf19.4152	2xPhospho [S8(100); S9(100)]	17	orf19.4152 2xPhospho [S1045(100); S1046(100)]	1.538	0.62	0.646669	0.9223	40.28	26.857	1.8	1.314	0.937	2.112	0.85	0.39	-0.09	1.08	4	4	130.876	10	132.18
AYTGLVVTR	orf19.3523	1xPhospho [T3(100)]	2	orf19.3523 1xPhospho [T223(100)]	1.535	0.62	0.93631	0.994136	107.73	16.6888	1.051	2.241	0.01	100	0.07	1.16	-6.64	6.64	3	3	71.4076	42	73.35
EDVEGEFSDAK	orf19.5912	1xPhospho [S8(100)]	4	orf19.5912 1xPhospho [S960(100)]	1.534	0.62	0.914362	0.990733	18.63	18.8749	0.41	1.491	1.579	1.876	-1.29	0.58	0.66	0.91	4	4	58.7606	12	61.35
KGNIIDDSEEEPEK	orf19.7067	1xPhospho [S8(100)]	6	orf19.7067 1xPhospho [S1027(100)]	1.533	0.62	0.969906	0.997839	53.75	17.118	1.334	2.984	1.761	0.65	0.42	1.58	0.82	-0.62	4	4	55.1941	15	56.23
LGSPVPGEVLVNNEASSQPDIK	orf19.2549	1xPhospho [S3(100)]	15	orf19.2549 1xPhospho [S260(100)]	1.524	0.61	0.652831	0.92679	55	20.5897	0.601	1.731	1.341	3.147	-0.73	0.79	0.42	1.65	4	4	88.1161	36	89.16
LSNQNTQHPYFGENSSLIMPSGSQR	orf19.6913	2xPhospho [T/Y/S]	5		1.522	0.61	0.934836	0.994136	19.58	18.5354	1.416	1.637	1.235	100	0.5	0.71	0.3	6.64	3	4	88.5571	2	89.63
EILLFSPGSASK	orf19.5569	1xPhospho [S6(99.4)]	2	orf19.5569 1xPhospho [S349(99.4)]	1.521	0.61	0.911299	0.990733	55.18	17.8471	0.816	1.187	1.949	100	-0.29	0.25	0.96	6.64	3	4	94.8623	10	96.24
RVESDYEEDEDEVPLKK	orf19.96	1xPhospho [S4(100)]	1	orf19.96 1xPhospho [S48(100)]	1.519	0.6	0.913206	0.990733	72.4	16.5724	0.286	1.769	1.304	100	-1.81	0.82	0.38	6.64	3	4	71.7502	3	74.02
GQSPSIQLPPLSFK	orf19.7372	1xPhospho [S3(100)]	2	orf19.7372 1xPhospho [S225(100)]	1.518	0.6	0.953187	0.996065	39.57	17.6453	0.8	1.611	1.432	100	-0.32	0.69	0.52	6.64	3	4	104.421	7	106.07
TNNNSNSSLSLTK	orf19.4892	2xPhospho [S/T]	1		1.514	0.6	0.984443	0.998923	52.55	17.4821	1.096	100	1.018	2.091	0.13	6.64	0.03	1.06	3	4	60.5903	6	62.26
SSDPSSPFGK	orf19.267	1xPhospho [S6(99.6)]	7	orf19.267 1xPhospho [S992(99.6)]	1.512	0.6	0.993144	0.999947	68.37	17.4665	0.991	2.307	3.777	0.912	-0.01	1.21	1.92	-0.13	4	4	50.8547	19	52.62
EEQGEEIESIQAAPNIR	orf19.3003	1xPhospho [S9(100)]	15	orf19.3003 1xPhospho [S1252(100)]	1.511	0.6	0.658193	0.930028	66.2	20.8712	0.407	1.757	1.3	11.09	-1.3	0.81	0.38	3.47	4	4	75.8432	15	77.01
EGGLSDEEDAPANDSK	orf19.3023	1xPhospho [S5(100)]	5	orf19.3023 1xPhospho [S377(100)]	1.506	0.59	0.747896	0.964471	62.52	19.8331	0.836	2.106	3.085	1.077	-0.26	1.07	1.63	0.11	4	4	49.5603	18	52.89
NFSDIASPANLDDTK	orf19.1623	1xPhospho [S3(100)]	1	orf19.1623 1xPhospho [S9(100)]	1.506	0.59	0.937318	0.994136	53.9	18.4773	0.591	1.686	1.345	5.019	-0.76	0.75	0.43	2.33	4	4	86.5217	5	88.28
RGSLNTLELDNDDNELKPPGNSFIR	orf19.1658	1xPhospho [S3(100)]	1	orf19.1658 1xPhospho [S412(100)]	1.506	0.59	0.994879	0.999947	8.56	17.5356	1.545	0.62	1.468	1.641	0.63	-0.69	0.55	0.71	4	4	98.5727	3	100.05
SASSLNSSSSR	orf19.6885	1xPhospho [S]	12		1.5	0.59	0.95012	0.994816	101.9	18.6514	2.708	0.831	0.646	100	1.44	-0.27	-0.63	6.64	3	4	26.5841	19	27.44
LSSLGNTTNETGESIAK	orf19.5224	1xPhospho [S3(99.3)]	6	orf19.5224 1xPhospho [S108(99.3)]	1.497	0.58	0.747928	0.964471	54.24	19.8557	0.659	1.754	1.278	100	-0.6	0.81	0.35	6.64	3	4	63.6481	9	64.92
SSVVSSTSSAK	orf19.3526	1xPhospho [T/S]	2		1.495	0.58	0.949351	0.994816	82.47	17.7197	2.506	0.842	0.892	100	1.33	-0.25	-0.16	6.64	3	4	30.2131	9	32.27
FSFSPVKTPPHGR	orf19.5358	2xPhospho [S4(100); T8(100)]	4	orf19.5358 2xPhospho [S34(100); T38(100)]	1.495	0.58	0.950972	0.994816	70.9	17.7177	0.42	2.245	1.028	2.174	-1.25	1.17	0.04	1.12	4	4	70.6039	20	71.9
SATEPTNEK	orf19.5383	1xAcetyl [N-Term]; 1xPhospho [S1(100)]	16	orf19.5383 1xAcetyl [N-Term]; 1xPhospho [S2(100)]	1.493	0.58	0.665765	0.935047	84.17	23.6783	2.167	0.471	1.029	100	1.12	-1.09	0.04	6.64	3	4	37.9947	46	41.04
QSSITSETNK	orf19.3250	1xPhospho [S3(99.4)]	5	orf19.3250 1xPhospho [S579(99.4)]	1.493	0.58	0.933715	0.994136	54.43	18.7789	2.124	1.027	1.05	100	1.09	0.04	0.07	6.64	3	4	30.5124	25	34.44
GGLKEESDDEELALDGFGMGASK	orf19.7635	1xPhospho [S7(100)]	1	orf19.7635 1xPhospho [S70(100)]	1.492	0.58	0.927077	0.992436	6.62	18.3324	1.419	1.552	1.435	3.045	0.5	0.63	0.52	1.61	4	4	94.1541	9	96.15
SATPEAGTTETR	orf19.6373	1xPhospho [T3(100)]	5	orf19.6373 1xPhospho [T453(100)]	1.488	0.57	0.668086	0.937141	70.17	20.9673	2.332	0.95	0.923	100	1.22	-0.07	-0.11	6.64	3	4	32.4764	21	35.5
SEITLGR	orf19.2877	1xAcetyl [N-Term]; 1xPhospho [S1(100)]	1	orf19.2877 1xAcetyl [N-Term]; 1xPhospho [S2(100)]	1.482	0.57	0.909295	0.990733	98.58	16.7741	0.528	0.879	2.499	2.535	-0.92	-0.19	1.32	1.34	4	4	82.7357	22	83.31
ASTINPSLLEK	orf19.5903	1xPhospho [S7(100)]	2	orf19.5903 1xPhospho [S334(100)]	1.473	0.56	0.938992	0.994136	34.8	17.2935	0.834	1.526	1.422	100	-0.26	0.61	0.51	6.64	3	4	74.9353	16	76.02
ANQLPSSPISKPVYTK	orf19.5873	1xPhospho [S7(98.9)]	3	orf19.5873 1xPhospho [S300(98.9)]	1.472	0.56	0.945295	0.994136	37.17	17.1828	0.633	1.406	1.541	2.141	-0.66	0.49	0.62	1.1	4	4	62.8988	15	64.13
VSSPLSDFASK	orf19.4186	1xPhospho [S3(100)]	9	orf19.4186 1xPhospho [S355(100)]	1.47	0.56	0.946319	0.994136	42.58	18.3453	0.756	1.35	1.6	100	-0.4	0.43	0.68	6.64	3	4	74.9313	44	76.71
EEDDDESDNVVVHR	orf19.6923.1	1xPhospho [S7(100)]	2	orf19.6923.1 1xPhospho [S42(100)]	1.464	0.55	0.899127	0.989486	91.29	16.7824	0.839	2.555	3.382	0.752	-0.25	1.35	1.76	-0.41	4	4	47.6785	1	51.31
EEISTPR	orf19.3715	1xPhospho [T5(100)]	15	orf19.3715 1xPhospho [T213(100)]	1.459	0.54	0.780578	0.969487	62.9	19.5308	1.855	0.617	1.147	8.191	0.89	-0.7	0.2	3.03	4	4	36.4554	21	40.3
SPSPTTATTATPR	orf19.3841	1xPhospho [S/T]	5		1.457	0.54	0.954097	0.996065	44.31	18.8601	1.885	1.014	6.248	1.126	0.91	0.02	2.64	0.17	4	4	43.5046	36	46.72
KVDSLAKLSR	orf19.4246	2xPhospho [S4(100); S9(100)]	33	orf19.4246 2xPhospho [S84(100); S89(100)]	1.455	0.54	0.682588	0.944271	108.78	21.3185	0.836	6.242	2.533	0.398	-0.26	2.64	1.34	-1.33	4	4	54.9574	47	57.71
TLSMESISSLFK	orf19.4186	1xPhospho [S3(100)]	3	orf19.4186 1xPhospho [S25(100)]	1.45	0.54	0.961531	0.996842	77.91	18.4285	0.501	1.038	2.025	100	-1	0.05	1.02	6.64	3	4	117.907	41	119.45
ELTVEDTNVSDTELSK	orf19.1544	1xPhospho [T/S]	10		1.441	0.53	0.688873	0.945127	51.07	22.034	0.691	1.234	1.684	100	-0.53	0.3	0.75	6.64	3	4	73.7284	33	75.7
SDSQSDIR	orf19.4242	1xPhospho [S3(100)]	10	orf19.4242 1xPhospho [S678(100)]	1.44	0.53	0.974663	0.998923	101.62	17.77	2.441	0.85	0.467	100	1.29	-0.23	-1.1	6.64	3	4	25.9531	44	29.07
RGSITENDFDGLK	orf19.1881	1xPhospho [S3(100)]	20	orf19.1881 1xPhospho [S562(100)]	1.438	0.52	0.924128	0.99231	43.04	19.0067	0.585	1.738	1.191	1.974	-0.77	0.8	0.25	0.98	4	4	71.6168	41	73.31
AIHNDDDISDGEVELQDDDR	orf19.6092	1xPhospho [S9(100)]	13	orf19.6092 1xPhospho [S785(100)]	1.435	0.52	0.780592	0.969487	45.14	19.8268	0.546	1.516	1.357	2.227	-0.87	0.6	0.44	1.15	4	4	68.8554	33	71.27
AASYEEIAQAIKK	orf19.6814	1xPhospho [S3(100)]	2	orf19.6814 1xPhospho [S253(100)]	1.424	0.51	0.90126	0.989884	97.44	15.9271	1.882	2.863	1.078	0.01	0.91	1.52	0.11	-6.64	4	3	74.453	15	75.99
SDTVSEFHF	orf19.1964	1xPhospho [S5(99.6)]	4	orf19.1964 1xPhospho [S496(99.6)]	1.418	0.5	0.982767	0.998923	32.6	17.7707	1.096	1.169	1.72	100	0.13	0.23	0.78	6.64	3	4	93.3841	21	94.67
KLDNLYDYSDEEEEIDEK	orf19.7154	1xPhospho [Y/S]	4		1.418	0.5	0.984382	0.998923	48.72	18.1673	0.711	1.96	1.112	1.808	-0.49	0.97	0.15	0.85	4	4	82.5628	12	84.11
SSSLLNTISNK	orf19.3737	1xPhospho [S3(100)]	8	orf19.3737 1xPhospho [S461(100)]	1.417	0.5	0.89298	0.987437	35.93	19.2912	0.776	1.463	1.372	100	-0.37	0.55	0.46	6.64	3	4	72.4148	50	73.43
ESTPQPGDASVDDLFSGLK	orf19.7161	1xPhospho [S/T]	3		1.417	0.5	0.987917	0.999947	77.74	18.6972	0.644	0.943	2.13	100	-0.64	-0.09	1.09	6.64	3	4	107.189	14	104.91
QNSTNSLSR	orf19.4906	1xPhospho [S6(100)]	2	orf19.4906 1xPhospho [S758(100)]	1.413	0.5	0.873958	0.985507	84.99	16.3884	2.247	0.889	0.627	100	1.17	-0.17	-0.67	6.64	3	4	27.2222	20	28.27
SDTVSEFHF	orf19.1964	2xPhospho [T3(100); S5(100)]	5	orf19.1964 2xPhospho [T494(100); S496(100)]	1.413	0.5	0.975411	0.998923	23.93	18.8304	1.331	1.5	1.044	100	0.41	0.58	0.06	6.64	3	4	108.933	20	110.44
VEGLLEISDDDDNDNDK	orf19.580	1xPhospho [S8(100)]	2	orf19.580 1xPhospho [S92(100)]	1.412	0.5	0.983191	0.998923	66.05	18.4919	0.381	1.217	1.64	100	-1.39	0.28	0.71	6.64	3	4	85.111	6	86.63
HPSSAAPSR	orf19.3260	1xPhospho [S4(99.3)]	5	orf19.3260 1xPhospho [S167(99.3)]	1.406	0.49	0.916816	0.990807	65.66	17.2141	4.894	2.005	0.985	0.76	2.29	1	-0.02	-0.4	4	4	21.0756	16	22.46
TDSDDEPITLSLHALAALQEFR	orf19.3836	1xPhospho [T/S]	5		1.405	0.49	0.962498	0.996842	102.09	17.5014	1.015	1.944	0.01	100	0.02	0.96	-6.64	6.64	3	3	142.102	12	143.68
EDYIIKPESVSPSNDTSQWPLLLK	orf19.1833	1xPhospho [S/T/Y]	1		1.396	0.48	0.921379	0.992221	59.67	17.0947	0.425	1.258	1.549	100	-1.23	0.33	0.63	6.64	3	4	111.516	4	114.03
AELEAAAAAAAAPSSSPPPK	orf19.6345	1xPhospho [S]	14		1.396	0.48	0.957768	0.996842	44.6	19.1299	0.611	1.343	1.45	100	-0.71	0.43	0.54	6.64	3	4	66.4929	20	68.86
IATIDSNR	orf19.7079	2xPhospho [T3(100); S6(100)]	1	orf19.7079 2xPhospho [T907(100); S910(100)]	1.392	0.48	0.860899	0.983955	47.02	16.544	0.629	1.512	1.281	100	-0.67	0.6	0.36	6.64	3	4	56.1696	36	57.33
TSVSAEALNPAK	orf19.2014	1xPhospho [T/S]	7		1.392	0.48	0.904591	0.990733	40.02	19.3094	0.768	1.519	1.276	100	-0.38	0.6	0.35	6.64	3	4	61.9286	32	63.69
SNSISQLNK	orf19.4323	1xPhospho [S3(100)]	14	orf19.4323 1xPhospho [S15(100)]	1.39	0.48	0.894489	0.988709	20.21	19.3235	1.591	1.212	5.301	1.215	0.67	0.28	2.41	0.28	4	4	43.9375	55	47.94
SLSDKELFELNK	orf19.6634	1xAcetyl [N-Term]; 1xPhospho [S1(99.2)]	1	orf19.6634 1xAcetyl [N-Term]; 1xPhospho [S2(99.2)]	1.39	0.48	0.99998	0.99998	50	18.5771	0.859	1.076	1.797	100	-0.22	0.11	0.85	6.64	3	4	96.3644	8	97.18
SKTLPSPDTPSDVNTLK	orf19.6770	1xPhospho [T3(99.1)]	1	orf19.6770 1xPhospho [T98(99.1)]	1.386	0.47	0.891424	0.987437	58.98	16.2659	1.079	3.259	0.678	1.781	0.11	1.7	-0.56	0.83	4	4	63.0927	2	65.43
DLTSNNPHFHISSSR	orf19.7363	1xPhospho [S/T]	8		1.386	0.47	0.997167	0.999947	71.63	18.618	0.414	1.754	1.096	100	-1.27	0.81	0.13	6.64	3	4	72.3122	24	74.15
AAVATSSISSPNPHTAR	orf19.7115	1xPhospho [S6(100)]	2	orf19.7115 1xPhospho [S319(100)]	1.384	0.47	0.916598	0.990807	83.28	17.0835	0.978	2.363	1.958	0.278	-0.03	1.24	0.97	-1.85	4	4	51.7134	32	52.93
GGSVPELHENEHQLR	orf19.3663	1xPhospho [S3(100)]	7	orf19.3663 1xPhospho [S188(100)]	1.384	0.47	0.973427	0.998923	56.25	18.3369	0.569	1.619	1.183	100	-0.81	0.7	0.24	6.64	3	4	68.4747	9	69.9
EESDDEELALDGFGMGASK	orf19.7635	1xPhospho [S3(100)]	1	orf19.7635 1xPhospho [S70(100)]	1.38	0.46	0.98899	0.999947	13.96	18.8351	1.439	1.179	1.323	100	0.53	0.24	0.4	6.64	3	4	102.213	3	103.33
YAPAVTSDASQPPSSGFASPTLNSSPR	orf19.6217	1xPhospho [S/Y/T]	3		1.372	0.46	0.721633	0.961392	47.38	21.5455	0.506	1.383	1.361	2.682	-0.98	0.47	0.45	1.42	4	4	81.3058	10	82.33
LSSSTSLSK	orf19.4246	1xPhospho [S3(100)]	25	orf19.4246 1xPhospho [S65(100)]	1.37	0.45	0.722678	0.961392	26.96	23.3772	1.759	0.977	1.269	1.479	0.82	-0.03	0.34	0.56	4	4	37.8227	56	41.57
EGESGSIANK	orf19.3003	1xPhospho [S6(100)]	14	orf19.3003 1xPhospho [S21(100)]	1.367	0.45	0.992634	0.999947	132.09	18.2039	2.909	0.642	0.474	100	1.54	-0.64	-1.08	6.64	3	4	28.1317	31	30.3
RLPPIGLSPGGTTSR	orf19.1032	1xPhospho [S8(100)]	1	orf19.1032 1xPhospho [S105(100)]	1.366	0.45	0.867816	0.983976	49.09	15.8844	0.937	1.842	1.013	2.593	-0.09	0.88	0.02	1.37	4	4	76.0368	30	77.21
EIETITLFSDDDDDEDIFNLNSSSSTK	orf19.2873	1xPhospho [T4(100)]	5	orf19.2873 1xPhospho [T1341(100)]	1.363	0.45	0.726116	0.962761	91.85	20.6201	0.83	0.548	2.236	100	-0.27	-0.87	1.16	6.64	3	4	124.389	26	125.58
VESDYEEDEDEVPLK	orf19.96	1xPhospho [S3(100)]	7	orf19.96 1xPhospho [S48(100)]	1.361	0.44	0.86128	0.983955	30.96	19.4851	0.797	1.366	1.356	3.674	-0.33	0.45	0.44	1.88	4	4	74.9321	19	76.14
RTSVSAEALNPAK	orf19.2014	1xPhospho [S3(99.7)]	46	orf19.2014 1xPhospho [S179(99.7)]	1.36	0.44	0.727756	0.963808	83.18	20.8281	0.984	4.825	1.879	0.353	-0.02	2.27	0.91	-1.5	4	4	58.1264	50	58.71
TNTFCGTPEYLAPELLLNQGYTR	orf19.399	1xCarbamidomethyl [C5]; 1xPhospho [T3(100)]	6	orf19.399 1xPhospho [T548(100)]	1.36	0.44	0.803649	0.972466	14.21	20.0646	1.227	1.488	1.243	2.651	0.3	0.57	0.31	1.41	4	4	121.622	17	123.34
TDVSPNSK	orf19.5751	1xAcetyl [N-Term]; 1xPhospho [S4(100)]	6	orf19.5751 1xAcetyl [N-Term]; 1xPhospho [S5(100)]	1.356	0.44	0.964327	0.996842	64.21	19.2169	1.151	0.422	1.597	100	0.2	-1.24	0.68	6.64	3	4	42.9493	27	44.48
NQFGGPLSSSPEDVSQK	orf19.4927	1xPhospho [S10(96.8)]	1	orf19.4927 1xPhospho [S1006(96.8)]	1.355	0.44	0.874843	0.985507	76.09	15.2246	0.01	1.4	1.31	100	-6.64	0.49	0.39	6.64	3	3	72.1877	4	73.25
STSTSPKPPAVLADK	orf19.668	1xPhospho [S/T]	1		1.354	0.44	0.857684	0.983955	21.48	16.8885	1.194	1.535	1.778	1.143	0.26	0.62	0.83	0.19	4	4	58.2451	9	59.38
LPYDEDDLYNDDYYDDIPDDFSDTTSDSYSSPSR	orf19.4127	1xPhospho [Y/S/T]	4		1.352	0.44	0.731331	0.964471	24.16	20.6144	1.016	1.255	1.457	100	0.02	0.33	0.54	6.64	3	4	113.033	5	113.74
QSISSETAAK	orf19.3141	2xPhospho [S2(100); S5(100)]	9	orf19.3141 2xPhospho [S574(100); S577(100)]	1.349	0.43	0.81857	0.977281	69.74	19.9401	1.754	1.037	3.305	0.485	0.81	0.05	1.72	-1.04	4	4	45.2792	41	47.88
VANSTTDFSK	orf19.2045	1xPhospho [S/T]	2		1.349	0.43	0.864322	0.983955	47.39	16.3443	1.169	0.695	3.138	1.558	0.22	-0.52	1.65	0.64	4	4	43.7482	4	45.96
AQVAESSPQK	orf19.92	1xPhospho [S7(100)]	22	orf19.92 1xPhospho [S135(100)]	1.347	0.43	0.759755	0.964471	137.11	20.2182	2.987	0.608	0.495	100	1.58	-0.72	-1.01	6.64	3	4	25.0066	39	27.34
DITSSPSIK	orf19.5533	1xPhospho [S5(99.6)]	7	orf19.5533 1xPhospho [S189(99.6)]	1.346	0.43	0.992481	0.999947	37.93	17.9544	0.534	1.146	1.582	1.799	-0.91	0.2	0.66	0.85	4	4	55.1846	40	56.9
NTSIASLFDNSIGDLSR	orf19.5040	2xPhospho [S3(98.3); S/T]	1	orf19.5040 2xPhospho [S181(98.3); S/T]	1.344	0.43	0.856042	0.983955	88.19	16.1285	0.799	2.263	0.664	100	-0.32	1.18	-0.59	6.64	3	4	142.865	2	143.38
SHNESPIK	orf19.7583	1xPhospho [S5(100)]	7	orf19.7583 1xPhospho [S614(100)]	1.343	0.43	0.923942	0.99231	82.24	17.2469	2.108	0.856	0.617	100	1.08	-0.22	-0.7	6.64	3	4	28.5417	14	36.58
NSDSFDESR	orf19.1514	1xPhospho [S2(100)]	58	orf19.1514 1xPhospho [S22(100)]	1.336	0.42	0.739537	0.964471	78.24	22.2004	2.652	0.606	0.885	2.016	1.41	-0.72	-0.18	1.01	4	4	38.5406	52	42.38
EVNEVTEVTQQSDNEPELTPEEQIAQK	orf19.1646	1xPhospho [T/S]	2		1.336	0.42	0.739635	0.964471	46.73	20.6358	0.709	1.552	1.15	2.612	-0.5	0.63	0.2	1.39	4	4	83.8156	8	84.76
KLSESSSETPQVPK	orf19.3127	1xPhospho [S3(99.1)]	2	orf19.3127 1xPhospho [S278(99.1)]	1.336	0.42	0.8421	0.983859	119.62	16.838	0.758	3.191	2.353	0.197	-0.4	1.67	1.23	-2.34	4	4	53.4906	8	54.34
SSIIGTIGPK	orf19.3575	1xPhospho [S/T]	5		1.333	0.41	0.984977	0.998923	41.93	18.3664	0.953	1.707	1.041	100	-0.07	0.77	0.06	6.64	3	4	70.582	31	72.66
QNLDETNYSDNELIELTPDVPADYIPDAVSK	orf19.2857	1xPhospho [T/Y/S]	1		1.332	0.41	0.824184	0.978273	57.21	20.0167	0.505	1.158	1.533	5.068	-0.99	0.21	0.62	2.34	4	4	121.416	1	122.55
TILEENDLSEIDDDEIESVQNQK	orf19.5910	1xPhospho [S9(100)]	1	orf19.5910 1xPhospho [S737(100)]	1.331	0.41	0.999665	0.99998	103.3	18.2548	0.345	0.805	2.199	100	-1.54	-0.31	1.14	6.64	3	4	97.9457	26	99.07
SVSPLASTDNHTHAPAAVSTPVK	orf19.5107	1xPhospho [S3(99.5)]	12	orf19.5107 1xPhospho [S393(99.5)]	1.328	0.41	0.85215	0.983955	32.3	19.5197	0.838	100	1.244	1.417	-0.25	6.64	0.32	0.5	3	4	65.9469	18	65.62
FTEKGSTGSVDFPENR	orf19.6000	2xPhospho [S/T]	2		1.324	0.4	0.863961	0.983955	26.76	16.9363	1.032	3.684	1.161	1.51	0.05	1.88	0.21	0.59	4	4	65.1114	35	67.43
ISSENVSGIER	orf19.4553	1xPhospho [S]	4		1.323	0.4	0.964215	0.996842	48.62	17.6916	0.53	1.761	1.753	0.999	-0.92	0.82	0.81	0	4	4	56.1378	14	57.69
LASQTTSTR	orf19.4117	1xPhospho [S3(100)]	7	orf19.4117 1xPhospho [S369(100)]	1.32	0.4	0.931962	0.993791	76.78	19.3385	2.059	0.692	0.846	100	1.04	-0.53	-0.24	6.64	3	4	33.5863	23	27.23
QELNDSSVAPPSQSSLPVTRPLSR	orf19.454	1xPhospho [S/T]	2		1.32	0.4	0.964078	0.996842	76.37	18.6993	0.774	2.134	0.816	4.12	-0.37	1.09	-0.29	2.04	4	4	74.3905	1	76.67
SANPTSTTR	orf19.92	1xPhospho [S1(100)]	24	orf19.92 1xPhospho [S273(100)]	1.319	0.4	0.748042	0.964471	94.1	20.8495	2.095	0.831	0.421	100	1.07	-0.27	-1.25	6.64	3	4	24.8982	45	26.61
STSSLLGDNNPVSPIQK	orf19.2973	1xPhospho [S13(100)]	3	orf19.2973 1xPhospho [S156(100)]	1.317	0.4	0.914192	0.990733	50.66	17.4135	0.618	1.518	1.142	3.389	-0.69	0.6	0.19	1.76	4	4	83.334	12	80.1
STPSVQDYVK	orf19.2605	1xPhospho [S/T/Y]	6		1.317	0.4	0.980066	0.998923	59.95	19.0206	0.679	1.744	0.995	19.237	-0.56	0.8	-0.01	4.27	4	4	67.5796	35	69.24
LVNNNLNSPK	orf19.177	1xPhospho [S8(100)]	1	orf19.177 1xPhospho [S586(100)]	1.315	0.39	0.971979	0.998923	139.13	17.7373	0.638	0.243	2.71	100	-0.65	-2.04	1.44	6.64	3	4	44.0569	14	46.48
VENMNDDDFINASDFDKPSEK	orf19.5569	1xPhospho [S13(100)]	9	orf19.5569 1xPhospho [S73(100)]	1.314	0.39	0.967074	0.996842	83.54	18.6251	0.312	2.213	0.911	1.895	-1.68	1.15	-0.13	0.92	4	4	86.7174	12	87.14
QVSSTNLSSGLSSYPDR	orf19.6416	1xPhospho [S/T/Y]	1		1.312	0.39	0.83191	0.980731	51.82	15.6194	0.71	1.626	1.058	2.083	-0.5	0.7	0.08	1.06	4	4	73.4507	13	74.49
VTKPSTASPSK	orf19.124	1xPhospho [S8(100)]	62	orf19.124 1xPhospho [S38(100)]	1.311	0.39	0.752296	0.964471	10.69	21.2807	3.609	1.382	1.243	1.193	1.85	0.47	0.31	0.25	4	4	26.1824	38	28.38
TSSVHSLDPSNALSK	orf19.7034	1xPhospho [S3(97.9)]	1	orf19.7034 1xPhospho [S46(97.9)]	1.311	0.39	0.846587	0.983955	52.52	15.9098	0.832	1.761	0.976	2.482	-0.27	0.82	-0.04	1.31	4	4	61.9644	22	62.67
HQSSSSNLASPVEEK	orf19.1166	1xPhospho [S]	8		1.311	0.39	0.95975	0.996842	85.28	18.6926	0.87	2.156	1.973	0.177	-0.2	1.11	0.98	-2.5	4	4	51.8165	22	52.47
SNTLNDFSK	orf19.4457	1xPhospho [T3(99.3)]	1	orf19.4457 1xPhospho [T571(99.3)]	1.31	0.39	0.827434	0.978936	25.75	16.4471	0.874	3.557	1.329	1.291	-0.19	1.83	0.41	0.37	4	4	58.6283	15	61.55
DLVLVNELNDILNESDDEGEQVDETNGSVGSGFFSK	orf19.3952	1xPhospho [T/S]	9		1.309	0.39	0.889832	0.987373	52.84	19.4765	0.427	1.36	1.259	100	-1.23	0.44	0.33	6.64	3	4	143.654	8	144.55
ASSSDLSHAEVPR	orf19.1166	1xPhospho [S2(100)]	43	orf19.1166 1xPhospho [S467(100)]	1.306	0.39	0.754749	0.964471	126.74	21.1257	0.682	2.502	3.062	0.269	-0.55	1.32	1.61	-1.9	4	4	51.7426	40	54.6
NIYISANNSR	orf19.2915	1xPhospho [S9(100)]	6	orf19.2915 1xPhospho [S674(100)]	1.303	0.38	0.833877	0.981931	24.13	16.7745	0.386	1.272	1.334	1.695	-1.37	0.35	0.42	0.76	4	4	57.9177	23	59.62
STSMLIDDHPSSSPK	orf19.3680	1xPhospho [S/T]	5		1.301	0.38	0.978002	0.998923	34.62	18.2389	0.4	1.566	1.081	1.644	-1.32	0.65	0.11	0.72	4	4	60.092	13	60.96
SSDLSPTK	orf19.6860	1xPhospho [S5(100)]	3	orf19.6860 1xPhospho [S10(100)]	1.298	0.38	0.898087	0.989486	69.34	19.4183	1.966	0.856	0.752	11.59	0.98	-0.22	-0.41	3.53	4	4	33.9255	41	35.93
RGSVEVSSDVFR	orf19.5118	1xPhospho [S3(100)]	25	orf19.5118 1xPhospho [S605(100)]	1.298	0.38	0.920917	0.992221	18.67	17.58	1.327	3.6	1.001	1.269	0.41	1.85	0	0.34	4	4	71.7815	51	73.91
ISDGSLLTNK	orf19.2069	2xPhospho [S2(100); S5(100)]	2	orf19.2069 2xPhospho [S277(100); S280(100)]	1.298	0.38	0.944494	0.994136	76.08	17.5744	0.828	2.034	0.702	2.357	-0.27	1.02	-0.51	1.24	4	4	78.777	15	79.54
QDINIDDIDIESDNENSALTNDK	orf19.773	1xPhospho [S12(99.5)]	9	orf19.773 1xPhospho [S66(99.5)]	1.295	0.37	0.763083	0.964471	42.76	20.3493	0.694	1.164	1.442	5.759	-0.53	0.22	0.53	2.53	4	4	95.0004	26	95.92
EDDLEQEDDDISDFEELEEENDPLEALR	orf19.4363	1xPhospho [S12(100)]	10	orf19.4363 1xPhospho [S218(100)]	1.294	0.37	0.761137	0.964471	40.65	20.992	0.619	1.26	1.329	17.007	-0.69	0.33	0.41	4.09	4	4	131.149	28	131.58
SSSLIQHLEPDTLDTK	orf19.5751	1xPhospho [S3(99.1)]	19	orf19.5751 1xPhospho [S109(99.1)]	1.294	0.37	0.999155	0.99998	31.93	18.9592	1.049	1.763	1.04	1.598	0.07	0.82	0.06	0.68	4	4	82.9559	22	84.52
SSSDEEDIALSR	orf19.96	1xAcetyl [N-Term]; 1xPhospho [S]	1	orf19.96 1xAcetyl [N-Term]	1.292	0.37	0.829676	0.979491	38.16	16.7627	0.75	1.18	1.415	100	-0.41	0.24	0.5	6.64	3	4	82.1009	12	82.5
TDSLVNLTQPELYGIFR	orf19.273	1xPhospho [T/S/Y]	20		1.291	0.37	0.762823	0.964471	67.19	20.773	0.486	1.006	1.656	7.837	-1.04	0.01	0.73	2.97	4	4	125.054	63	126.61
SDTEEHLQQQHVDSR	orf19.6766	1xPhospho [S/T]	29		1.291	0.37	0.869127	0.984273	127.25	19.6347	0.696	2.786	2.396	0.18	-0.52	1.48	1.26	-2.48	4	4	55.2767	21	54.14
SSSLVSLSSR	orf19.3523	1xPhospho [S3(100)]	10	orf19.3523 1xPhospho [S645(100)]	1.289	0.37	0.942659	0.994136	31.05	18.0673	0.765	1.305	1.273	2.911	-0.39	0.38	0.35	1.54	4	4	63.9317	37	65.51
SSSTVQLGSLK	orf19.2333	1xPhospho [S3(99.6)]	17	orf19.2333 1xPhospho [S182(99.6)]	1.282	0.36	0.767417	0.965456	56.49	21.3346	0.58	1.557	1.056	1.996	-0.79	0.64	0.08	1	4	4	64.1724	73	66.71
HQSISEK	orf19.1795	1xPhospho [S3(100)]	18	orf19.1795 1xPhospho [S214(100)]	1.282	0.36	0.947903	0.994378	172.95	18.1985	10.297	3.453	0.476	0.462	3.36	1.79	-1.07	-1.12	4	4	22.6919	20	25.85
AASYEEIAQAIK	orf19.6814	1xPhospho [S3(100)]	16	orf19.6814 1xPhospho [S253(100)]	1.279	0.35	0.769092	0.965456	35.56	22.2081	0.687	1.258	1.3	3.203	-0.54	0.33	0.38	1.68	4	4	83.3465	51	84.68
EDFYPSESEDTSETDVEIINEQTPLK	orf19.250	1xPhospho [S/T/Y]	6		1.275	0.35	0.771418	0.965471	38.48	21.3199	0.925	1.024	1.587	100	-0.11	0.03	0.67	6.64	3	4	102.232	6	103.49
SNSTGSVPYLDMSK	orf19.988	1xPhospho [S3(98.4)]	1	orf19.988 1xPhospho [S9(98.4)]	1.274	0.35	0.946293	0.994136	59.49	18.1464	0.81	1.832	0.886	100	-0.3	0.87	-0.17	6.64	3	4	81.6515	23	82.57
EDNFEESSDEDGFDMNELR	orf19.6648	2xPhospho [S7(100); S8(100)]	3	orf19.6648 2xPhospho [S244(100); S245(100)]	1.273	0.35	0.77213	0.965471	37.61	20.6341	1.162	1.396	0.75	100	0.22	0.48	-0.42	6.64	3	4	110.166	12	110.89
DNSDYEPELK	orf19.5530	1xPhospho [S3(100)]	16	orf19.5530 1xPhospho [S184(100)]	1.273	0.35	0.772553	0.965471	43.99	20.3631	0.571	1.326	1.221	2.522	-0.81	0.41	0.29	1.33	4	4	62.5569	34	65.03
SPDAIEID	orf19.5833	1xPhospho [S1(100)]	9	orf19.5833 1xPhospho [S356(100)]	1.273	0.35	0.944557	0.994136	31.41	18.3785	1.09	0.948	1.487	3.986	0.12	-0.08	0.57	1.99	4	4	83.6661	28	85.48
DESDDFGLENR	orf19.1199	1xPhospho [S3(100)]	4	orf19.1199 1xPhospho [S383(100)]	1.273	0.35	0.952167	0.995365	10.85	18.8147	1.322	1.136	1.226	3.698	0.4	0.18	0.29	1.89	4	4	73.3082	20	74.98
QATPTTVR	orf19.3949	1xPhospho [T3(100)]	3	orf19.3949 1xPhospho [T267(100)]	1.27	0.35	0.940111	0.994136	43.99	18.5793	1.655	0.902	0.975	100	0.73	-0.15	-0.04	6.64	3	4	31.032	25	35.04
SDVEEQYQEEQQPVVQEELQVVELATTIPLDVQEAQR	orf19.4336	1xAcetyl [N-Term]; 1xPhospho [S1(100)]	32	orf19.4336 1xAcetyl [N-Term]; 1xPhospho [S2(100)]	1.267	0.34	0.77556	0.966807	57.07	27.4386	1.5	0.525	1.07	100	0.58	-0.93	0.1	6.64	4	4	149.084	25	149.82
APSPPIGFK	orf19.4518	1xPhospho [S3(100)]	2	orf19.4518 1xPhospho [S891(100)]	1.266	0.34	0.802279	0.972466	26.58	16.5034	1.241	2.127	1.29	0.837	0.31	1.09	0.37	-0.26	4	4	72.9354	27	74.01
IGGSPPSSIR	orf19.7006	2xPhospho [S4(100); S]	2	orf19.7006 2xPhospho [S392(100); S]	1.266	0.34	0.917136	0.990807	75.22	17.5472	0.377	1.661	0.965	100	-1.41	0.73	-0.05	6.64	3	4	59.3316	16	60.48
GQSLPSR	orf19.3423	1xPhospho [S6(100)]	4	orf19.3423 1xPhospho [S371(99.6)]	1.264	0.34	0.881465	0.986893	45.24	19.6572	1.609	0.838	0.993	100	0.69	-0.26	-0.01	6.64	3	4	36.1241	11	39.37
VASPPTSPTLK	orf19.1971	2xPhospho [S3(97.9); S7(95.9)]	2	orf19.1971 2xPhospho [S166(97.9); S170(95.9)]	1.259	0.33	0.872895	0.985507	99.01	17.2675	0.508	2.189	0.724	100	-0.98	1.13	-0.47	6.64	3	4	63.2206	4	65.69
LSPQLSISSENR	orf19.7378	1xPhospho [S2(100)]	1	orf19.7378 1xPhospho [S79(100)]	1.253	0.33	0.851401	0.983955	72.45	17.2823	0.01	1.47	1.068	2.26	-6.64	0.56	0.09	1.18	4	3	70.0321	17	71.35
GPIIEEHTDSESIR	orf19.1785	2xPhospho [T8(100); S12(100)]	2	orf19.1785 2xPhospho [T140(100); S144(100)]	1.25	0.32	0.831637	0.980731	77.84	16.9983	0.495	1.807	0.864	100	-1.02	0.85	-0.21	6.64	3	4	60.3007	5	62.86
IQHGISDGEEDIDDINVLK	orf19.658	1xPhospho [S6(100)]	6	orf19.658 1xPhospho [S1085(100)]	1.247	0.32	0.889698	0.987373	19.67	17.5923	1.35	1.537	1.019	1.152	0.43	0.62	0.03	0.2	4	4	88.39	13	90.4
VETNSVSSLTMEK	orf19.6776	2xPhospho [T/S]	3		1.244	0.32	0.903481	0.990733	81.69	19.5044	0.573	2.248	0.796	1.944	-0.8	1.17	-0.33	0.96	4	4	71.3936	11	73.47
TPEILNISDTVDAK	orf19.6232	1xPhospho [T1(100)]	3	orf19.6232 1xPhospho [T69(100)]	1.242	0.31	0.933873	0.994136	52.31	17.9874	0.566	1.442	1.069	3.248	-0.82	0.53	0.1	1.7	4	4	91.7189	41	93.02
TPAAAFLSCSPLK	orf19.3469	1xCarbamidomethyl [C9]; 1xPhospho [S/T]	1		1.241	0.31	0.801449	0.972466	53.42	16.7869	0.456	1.141	1.35	100	-1.13	0.19	0.43	6.64	3	4	87.971	5	89.34
LSSLQNLVNSNK	orf19.267	1xPhospho [S3(99.3)]	10	orf19.267 1xPhospho [S1127(99.3)]	1.237	0.31	0.925437	0.992436	42.18	18.5551	0.685	1.102	1.388	2.793	-0.55	0.14	0.47	1.48	4	4	76.5381	22	78.01
AATPNASTDDLTK	orf19.5445	2xPhospho [T3(100); S7(99.4)]	6	orf19.5445 2xPhospho [T185(100); S189(99.4)]	1.235	0.3	0.793267	0.971293	84.11	22.5622	0.293	1.694	0.9	91.224	-1.77	0.76	-0.15	6.51	4	4	56.7251	41	58.52
SPQGVQVQGLK	orf19.6832	1xPhospho [S1(100)]	9	orf19.6832 1xPhospho [S269(100)]	1.235	0.3	0.921005	0.992221	43.72	18.6063	0.594	2.106	1.322	1.154	-0.75	1.07	0.4	0.21	4	4	58.5438	44	60.61
STSLSPR	orf19.652	1xPhospho [S5(100)]	1	orf19.652 1xPhospho [S575(100)]	1.234	0.3	0.788444	0.971293	55.75	16.5428	3.852	0.938	1.624	0.696	1.95	-0.09	0.7	-0.52	4	4	35.3168	15	37.77
SLLANSSATNLNAYLR	orf19.2971	1xPhospho [S/T/Y]	2		1.233	0.3	0.853368	0.983955	57.57	17.2293	0.741	0.896	1.699	100	-0.43	-0.16	0.76	6.64	3	4	98.4239	18	99.94
NLSANTTLNQSPISSPGK	orf19.1835	1xPhospho [S3(97.6)]	5	orf19.1835 1xPhospho [S279(97.6)]	1.232	0.3	0.92341	0.99231	60.77	18.3756	0.519	1.529	0.993	2.15	-0.95	0.61	-0.01	1.1	4	4	65.4262	15	67.87
YLDDVDGSDEGAGIEEK	orf19.1240	1xPhospho [S8(100)]	1	orf19.1240 1xPhospho [S2726(100)]	1.231	0.3	0.928394	0.992647	59.54	17.9123	0.538	0.993	1.527	4.383	-0.9	-0.01	0.61	2.13	4	4	71.7657	8	72.99
FGDVQEIDETSSNKLVETQENK	orf19.7231	1xPhospho [T/S]	7		1.227	0.29	0.963655	0.996842	38.74	19.0084	0.01	1.745	1.115	1.349	-6.64	0.8	0.16	0.43	4	3	72.1655	3	73.66
DDDGLFSDDDDDDDLAK	orf19.5274	1xPhospho [S7(100)]	11	orf19.5274 1xPhospho [S568(100)]	1.225	0.29	0.798843	0.972363	45.4	20.6526	0.556	1.149	1.306	5.04	-0.85	0.2	0.38	2.33	4	4	92.4813	36	92.87
LSSDDVVEQIIK	orf19.4193.1	1xPhospho [S2(99.5)]	1	orf19.4193.1 1xPhospho [S29(99.5)]	1.223	0.29	0.919818	0.992079	52.56	17.7399	0.622	1.005	1.489	100	-0.68	0.01	0.57	6.64	3	4	98.1631	25	99.42
TASSTPVASPQPAR	orf19.3599	3xPhospho [T1(100); S4(99); S9(100)]	5	orf19.3599 3xPhospho [T247(100); S250(99); S255(100)]	1.222	0.29	0.800167	0.972466	63.36	21.2141	0.535	1.58	0.946	16.956	-0.9	0.66	-0.08	4.08	4	4	53.8133	24	56.71
RADEDSFDLGHR	orf19.4755	1xPhospho [S6(100)]	5	orf19.4755 1xPhospho [S838(100)]	1.214	0.28	0.790423	0.971293	61.8	16.8293	0.5	1.512	0.975	100	-1	0.6	-0.04	6.64	3	4	77.4179	48	78.58
FNDSDDEGVDSLPTR	orf19.1246	1xPhospho [S4(100)]	21	orf19.1246 1xPhospho [S975(100)]	1.213	0.28	0.805372	0.973181	49.78	22.2913	0.488	1.303	1.13	100	-1.03	0.38	0.18	6.64	4	4	71.0307	44	72.75
NHSSTSLLGLR	orf19.1509	1xPhospho [S3(98.4)]	4	orf19.1509 1xPhospho [S148(98.4)]	1.207	0.27	0.7959	0.971293	31.18	16.127	0.787	1.479	1.01	1.443	-0.35	0.56	0.01	0.53	4	4	74.5138	10	75.32
EMEESQDEEEEEAK	orf19.886	1xPhospho [S5(100)]	3	orf19.886 1xPhospho [S1080(100)]	1.204	0.27	0.861152	0.983955	40.84	20.1187	4.41	0.823	0.975	1.486	2.14	-0.28	-0.04	0.57	4	4	41.8603	20	45.16
VTTPTGTTTRPNLSSATYNQR	orf19.6011	1xPhospho [T3(89.9)]	1	orf19.6011 1xPhospho [T241(89.9)]	1.203	0.27	0.915218	0.990807	57.63	18.8131	0.647	2.281	1.582	0.915	-0.63	1.19	0.66	-0.13	4	4	59.9714	3	60.86
SDSESYYQNSTTNQPIPR	orf19.1607	1xAcetyl [N-Term]; 1xPhospho [S1(99.4)]	1	orf19.1607 1xAcetyl [N-Term]; 1xPhospho [S2(99.4)]	1.202	0.27	0.917109	0.990807	46.08	17.7514	0.533	1.128	1.28	5.399	-0.91	0.17	0.36	2.43	4	4	81.0631	19	81.81
SLTDSKDSLPEK	orf19.4657	2xPhospho [S5(100); S8(100)]	2	orf19.4657 2xPhospho [S61(100); S64(100)]	1.201	0.26	0.788902	0.971293	66.3	15.9843	0.336	1.41	1.023	100	-1.57	0.5	0.03	6.64	3	4	53.8342	7	55.41
TVYLDVIDTPPESQADPLAGNQLKPALDVSPGR	orf19.4593	1xPhospho [T/S/Y]	1		1.2	0.26	0.947371	0.994136	96.84	19.4498	0.416	1.2	100		-1.26	0.26	6.64		2	3	107.457	4	109.08
STSVSSEPVEK	orf19.5126	1xPhospho [S3(100)]	6	orf19.5126 1xPhospho [S36(100)]	1.193	0.25	0.899728	0.989486	33.29	19.8981	1.329	0.793	1.072	100	0.41	-0.33	0.1	6.64	3	4	36.9636	33	40.32
RLSNGSLPDMIAR	orf19.5537	2xPhospho [S3(100); S6(100)]	1	orf19.5537 2xPhospho [S412(100); S415(100)]	1.192	0.25	0.78824	0.971293	77.95	15.9471	0.63	1.884	0.754	100	-0.67	0.91	-0.41	6.64	3	4	83.5995	13	84.55
GPSSPPPTLNQDSNIVHPQPK	orf19.7378	1xPhospho [S4(99.4)]	5	orf19.7378 1xPhospho [S32(99.4)]	1.192	0.25	0.983478	0.998923	52.23	19.2903	0.713	2.209	0.915	1.553	-0.49	1.14	-0.13	0.63	4	4	62.2997	14	64.77
KGSFAEGDAIEER	orf19.4796	1xPhospho [S3(100)]	115	orf19.4796 1xPhospho [S107(100)]	1.191	0.25	0.8181	0.977281	65.18	23.0911	0.508	1.768	1.662	0.854	-0.98	0.82	0.73	-0.23	4	4	58.6455	50	60.44
EVVSDESIDKQNSPQHEETTK	orf19.3646	1xPhospho [S4(100)]	7	orf19.3646 1xPhospho [S156(100)]	1.188	0.25	0.819862	0.977281	31.65	21.0227	1.176	3.821	1.2	0.693	0.23	1.93	0.26	-0.53	4	4	53.6158	5	54.46
NVGVPEDLDLNTQIHSPDFK	orf19.248	1xPhospho [T/S]	4		1.186	0.25	0.898589	0.989486	80.13	18.5462	0.497	1.778	0.791	100	-1.01	0.83	-0.34	6.64	3	4	90.1808	4	91.75
SPSILEGEQLQYFHDPVR	orf19.1409	1xPhospho [S/Y]	1		1.181	0.24	0.863033	0.983955	44.14	17.4801	0.829	1.181		100	-0.27	0.24		6.64	2	3	94.1115	4	96.11
SLEPVSEVQK	orf19.5671	1xPhospho [S1(100)]	2	orf19.5671 1xPhospho [S368(100)]	1.179	0.24	0.866871	0.983955	61.49	17.6181	0.335	1.312	1.058	100	-1.58	0.39	0.08	6.64	3	4	59.3801	23	60.6
DQAQFNQQNIQSQRPISPRPPNQR	orf19.7349	1xPhospho [S]	9		1.177	0.24	0.966972	0.996842	49.61	19.4652	0.513	3.275	1.301	1.066	-0.96	1.71	0.38	0.09	4	4	65.488	6	65.49
SSETESSVIESEPEISSTEDTATDNVGGK	orf19.92	1xPhospho [S/T]	1		1.176	0.23	0.843879	0.983859	62.08	20.2863	0.403	1.389	0.997	100	-1.31	0.47	0	6.64	3	4	75.7259	2	76.82
YGGHSMSDPGTTYR	orf19.3097	1xOxidation [M6]; 1xPhospho [S/Y/T]	46		1.176	0.23	0.911098	0.990733	22.88	19.92	1.866	1.14	1.213	0.85	0.9	0.19	0.28	-0.23	4	4	52.7617	21	48.31
SSSDSTSVVSR	orf19.4593	1xPhospho [S10(100)]	7	orf19.4593 1xPhospho [S838(100)]	1.173	0.23	0.883806	0.987373	55.4	18.7045	1.099	0.375	1.252	100	0.14	-1.41	0.32	6.64	3	4	35.9058	36	37.36
SSPPAASSSR	orf19.4354	1xAcetyl [N-Term]; 1xPhospho [S2(99.3)]	7	orf19.4354 1xAcetyl [N-Term]; 1xPhospho [S3(99.3)]	1.169	0.22	0.957758	0.996842	48.67	19.2595	1.091	0.485	1.252	100	0.12	-1.04	0.32	6.64	3	4	39.0213	11	42.08
YDLNNSDTDDSEIR	orf19.6871	1xPhospho [S/T/Y]	1		1.167	0.22	0.818484	0.977281	45.63	17.3821	0.506	1.112	1.224	2.77	-0.98	0.15	0.29	1.47	4	4	64.7887	8	66.12
HAASVSDLTFVVDSK	orf19.7466	1xPhospho [S4(100)]	193	orf19.7466 1xPhospho [S1202(100)]	1.164	0.22	0.83412	0.981931	28.49	21.6576	1.094	1.238	0.791	1.784	0.13	0.31	-0.34	0.83	4	4	89.7604	45	91.29
SYGIFESPVGR	orf19.2826	2xPhospho [S1(99.4); S7(100)]	1	orf19.2826 2xPhospho [S102(99.4); S108(100)]	1.163	0.22	0.84407	0.983859	59	17.4365	0.571	1.497	0.903	100	-0.81	0.58	-0.15	6.64	3	4	100.477	9	101.18
EPLDLDNLTDSDDDVQGLK	orf19.1462	2xPhospho [T9(100); S11(100)]	7	orf19.1462 2xPhospho [T588(100); S590(100)]	1.161	0.22	0.835626	0.982077	31.99	21.7586	1.191	1.133	0.689	100	0.25	0.18	-0.54	6.64	3	4	108.103	19	108.55
DLESEEEEESEEENEGDGPVKWETEK	orf19.6324	2xPhospho [S4(100); S10(100)]	2	orf19.6324 2xPhospho [S367(100); S373(100)]	1.161	0.22	0.927856	0.992647	45.23	19.8356	0.835	2.422	0.873	1.543	-0.26	1.28	-0.2	0.63	4	4	83.5803	8	85.29
SSFQLTDESDNDQDSVLEFER	orf19.597	1xAcetyl [N-Term]; 1xPhospho [T/S]	8	orf19.597 1xAcetyl [N-Term]	1.159	0.21	0.836927	0.982077	42.47	20.3664	0.921	0.795	1.459	19.195	-0.12	-0.33	0.55	4.26	4	4	123.177	21	124.43
STTSTFCGTPEFMAPEIVAGK	orf19.5901	1xCarbamidomethyl [C7]; 1xPhospho [S/T]	1		1.15	0.2	0.793596	0.971293	38.56	17.2842	0.889	1.488			-0.17	0.57			2	2	103.163	7	104.41
LDKVETSESIEGNPFGDR	orf19.1381	2xPhospho [T/S]	3		1.148	0.2	0.796639	0.971475	93.96	17.1629	0.187	2.668	0.803	1.642	-2.42	1.42	-0.32	0.72	4	4	79.2882	10	80.11
SNPIPEEYPK	orf19.5338	1xPhospho [S1(100)]	3	orf19.5338 1xPhospho [S137(100)]	1.148	0.2	0.800287	0.972466	23.93	17.2088	0.682	1.255	1.049	1.411	-0.55	0.33	0.07	0.5	4	4	62.0593	9	64.79
RLSDTLLNDER	orf19.2501	1xPhospho [S3(99.6)]	10	orf19.2501 1xPhospho [S750(99.6)]	1.147	0.2	0.745383	0.964471	22.03	16.4983	0.596	1.093	1.203	1.432	-0.75	0.13	0.27	0.52	4	4	69.8749	38	71.66
DTSSIFSGEEPEIK	orf19.6160	1xPhospho [S3(99.5)]	12	orf19.6160 1xPhospho [S621(99.5)]	1.147	0.2	0.844119	0.983859	71.2	21.0508	0.348	1.451	0.908	5.876	-1.52	0.54	-0.14	2.55	4	4	87.1011	51	87.76
KVPLISPSVSR	orf19.5680	2xPhospho [S6(100); S10(99.5)]	2	orf19.5680 2xPhospho [S312(100); S316(99.5)]	1.146	0.2	0.876248	0.986041	103.85	18.1674	0.274	1.88	0.699	3.186	-1.87	0.91	-0.52	1.67	4	4	75.0971	22	76.29
DVSPFVNLPHAPNSDIITGAAK	orf19.5710	1xPhospho [S3(100)]	1	orf19.5710 1xPhospho [S169(100)]	1.145	0.2	0.876684	0.986041	57.97	17.7017	0.403	1.01	1.299	100	-1.31	0.01	0.38	6.64	3	4	96.6702	2	98.35
LGSGSGPSGESSSSSRPSR	orf19.3423	1xPhospho [S3(100)]	39	orf19.3423 1xPhospho [S230(100)]	1.144	0.19	0.846394	0.983955	51.88	21.7019	1.995	1.471	0.889	0.671	1	0.56	-0.17	-0.58	4	4	34.1051	32	40.88
TNPPTSISSPTPQSPSK	orf19.7023	1xPhospho [S/T]	3		1.143	0.19	0.858975	0.983955	69.96	17.4874	0.52	2.902	1.599	0.818	-0.94	1.54	0.68	-0.29	4	4	55.6965	9	57.35
VGNNVLPVTPTRISPR	orf19.6049	2xPhospho [T11(99.3); S14(99.3)]	1	orf19.6049 2xPhospho [T696(99.3); S699(99.3)]	1.142	0.19	0.750847	0.964471	38.87	16.395	0.546	1.145	1.139	100	-0.87	0.19	0.19	6.64	3	4	78.8216	0	80.53
TPSATPNLK	orf19.597	1xPhospho [S3(100)]	14	orf19.597 1xPhospho [S94(100)]	1.142	0.19	0.847608	0.983955	30.58	20.6436	1.064	0.754	1.751	1.225	0.09	-0.41	0.81	0.29	4	4	46.8373	50	49.55
LPEVESPK	orf19.4725	1xPhospho [S6(100)]	8	orf19.4725 1xPhospho [S518(100)]	1.142	0.19	0.878521	0.986041	47.43	17.7373	0.523	1.254	2.59	1.041	-0.94	0.33	1.37	0.06	4	4	53.2687	33	55.02
QSISSETAAK	orf19.3141	1xPhospho [S2(100)]	12	orf19.3141 1xPhospho [S574(100)]	1.139	0.19	0.95862	0.996842	4.57	19.794	2.016	1.145	1.133	1.075	1.01	0.2	0.18	0.1	4	4	34.0561	57	38.45
TASSASTTPK	orf19.4186	1xPhospho [S/T]	2		1.138	0.19	0.759988	0.964471	161.76	16.6576	2.709	0.478	0.225	100	1.44	-1.06	-2.15	6.64	3	4	21.8402	6	23.33
SGSFTDIFK	orf19.6941	1xPhospho [S3(100)]	6	orf19.6941 1xPhospho [S518(100)]	1.138	0.19	0.865376	0.983955	19.74	18.0332	0.915	1.063	1.218	3.811	-0.13	0.09	0.28	1.93	4	4	94.6626	45	96.47
VDSLAKLSR	orf19.4246	2xPhospho [S3(100); S8(100)]	10	orf19.4246 2xPhospho [S84(100); S89(100)]	1.138	0.19	0.970952	0.998217	95.01	19.5341	0.404	3.048	1.864	0.696	-1.31	1.61	0.9	-0.52	4	4	56.3402	33	58.08
SHEDSESEVEDNEK	orf19.3962	2xPhospho [S5(100); S7(100)]	19	orf19.3962 2xPhospho [S32(100); S34(100)]	1.136	0.18	0.850938	0.983955	160.55	21.8047	2.814	0.459	0.353	100	1.49	-1.12	-1.5	6.64	3	4	35.5631	40	40.39
YGGHSMSDPGTTYR	orf19.3097	1xPhospho [S5(100)]	46	orf19.3097 1xPhospho [S293(100)]	1.136	0.18	0.851099	0.983955	63.08	20.8429	0.909	1.818	1.42	0.352	-0.14	0.86	0.51	-1.51	4	4	55.4279	35	55.88
LGSGSSFGSNNNPLFGGK	orf19.900	1xPhospho [S3(98.5)]	8	orf19.900 1xPhospho [S272(98.5)]	1.135	0.18	0.908197	0.990733	54.05	19.1229	0.391	1.057	1.219	3.683	-1.35	0.08	0.29	1.88	4	4	88.437	18	89.54
SSKFSDADQGSSYSQR	orf19.6393	1xPhospho [S5(100)]	2	orf19.6393 1xPhospho [S145(100)]	1.129	0.17	0.737498	0.964471	108.07	16.5157	0.669	1.904	2	0.231	-0.58	0.93	1	-2.11	4	4	49.9902	19	50.93
LAELDLSSIEEDK	orf19.6702	1xPhospho [S]	1		1.127	0.17	0.76055	0.964471	74.89	16.2139	0.452	0.798	3.5	1.59	-1.15	-0.32	1.81	0.67	4	4	98.0526	13	99.46
SQEENYNEESDNDFDANEWK	orf19.813	1xPhospho [S10(99.5)]	11	orf19.813 1xPhospho [S561(99.5)]	1.127	0.17	0.856623	0.983955	54.97	22.2633	0.484	1.439	0.883	1.651	-1.05	0.52	-0.18	0.72	4	4	78.0238	34	80.06
VNENHAPTYINTSPNK	orf19.4257	1xPhospho [S13(100)]	1	orf19.4257 1xPhospho [S202(100)]	1.126	0.17	0.748899	0.964471	97.51	16.1199	0.527	2.008	2.293	0.631	-0.92	1.01	1.2	-0.66	4	4	54.9971	0	56.14
KNAPDSDDSEDDVEIK	orf19.6665	2xPhospho [S6(100); S9(100)]	13	orf19.6665 2xPhospho [S316(100); S319(100)]	1.126	0.17	0.870874	0.985383	38.11	20.3039	0.656	1.421	0.9	1.41	-0.61	0.51	-0.15	0.5	4	4	53.0409	27	55.95
TSGSFFR	orf19.5947	1xPhospho [S2(100)]	10	orf19.5947 1xPhospho [S1119(100)]	1.125	0.17	0.867493	0.983955	32.65	18.3659	0.708	1.203	1.051	1.945	-0.5	0.27	0.07	0.96	4	4	65.2771	44	67.68
LSSASPR	orf19.4257	1xPhospho [S5(100)]	12	orf19.4257 1xPhospho [S1233(100)]	1.124	0.17	0.869565	0.984273	71.5	18.8087	1.761	0.535	0.78	1.619	0.82	-0.9	-0.36	0.7	4	4	25.9462	27	27.22
SMGLLDEFIPDK	orf19.2005	1xPhospho [S1(100)]	4	orf19.2005 1xPhospho [S38(100)]	1.122	0.17	0.865749	0.983955	63.97	18.4935	0.851	1.734	1.479	0.01	-0.23	0.79	0.57	-6.64	4	3	122.278	43	123.98
DDHSFNQFQEELHK	orf19.3826	1xPhospho [S4(100)]	8	orf19.3826 1xPhospho [S54(100)]	1.122	0.17	0.884484	0.987373	106.41	18.2519	0.304	1.915	0.658	100	-1.72	0.94	-0.6	6.64	3	4	79.8791	25	81.97
ESGGSGIAPIR	orf19.4435	1xPhospho [S2(100)]	3	orf19.4435 1xPhospho [S535(100)]	1.121	0.16	0.78512	0.970776	129.39	17.3299	0.639	1.967	0.01	2.665	-0.65	0.98	-6.64	1.41	4	3	57.8956	37	59.26
STTPLQTLPPLHK	orf19.2842	1xPhospho [T3(99.1)]	3	orf19.2842 1xPhospho [T443(99.1)]	1.119	0.16	0.879507	0.986041	54.42	17.7793	0.692	1.513	0.828	2.055	-0.53	0.6	-0.27	1.04	4	4	72.2683	13	73.68
SRPNSPSQTPIHLSSSR	orf19.4318	2xPhospho [S1(100); S5(98.1)]	1	orf19.4318 2xPhospho [S427(100); S431(98.1)]	1.118	0.16	0.857611	0.983955	34.28	18.5661	0.92	1.394	1.359	0.232	-0.12	0.48	0.44	-2.11	4	4	56.9923	9	59.33
FNVSTPSFTPTNFDFANNSNADGNR	orf19.4010	1xPhospho [S/T]	2		1.114	0.16	0.850727	0.983955	7.42	18.6982	1.152	1.078	1.041	100	0.2	0.11	0.06	6.64	3	4	106.324	21	107.59
SDSLPLNNNTSIPVTGR	orf19.7451	1xPhospho [S3(100)]	2	orf19.7451 1xPhospho [S264(100)]	1.113	0.15	0.760647	0.964471	71.51	16.9532	0.317	1.39	0.891	100	-1.66	0.47	-0.17	6.64	3	4	81.1737	27	82.14
DDDSDYGNEQLADGK	orf19.1462	1xPhospho [S4(99.4)]	6	orf19.1462 1xPhospho [S675(99.4)]	1.113	0.15	0.95068	0.994816	51.95	19.9168	0.367	1.263	0.98	1.742	-1.45	0.34	-0.03	0.8	4	4	56.6042	20	59.48
EEEAKEESDDDMGFGLFD	orf19.2992; orf19.5928	1xOxidation [M12]; 1xPhospho [S8(100)]	1	orf19.2992 1xPhospho [S96(100)]; orf19.5928 1xPhospho [S101(100)]	1.11	0.15	0.867462	0.983955	14.86	22.6676	1.194	1.031	0.972	100	0.26	0.04	-0.04	6.64	3	4	100.529	13	102.21
RSSSLIQHLEPDTLDTK	orf19.5751	2xPhospho [S3(99.5); S4(99.5)]	14	orf19.5751 2xPhospho [S108(99.5); S109(99.5)]	1.109	0.15	0.966957	0.996842	19.42	19.8108	0.898	2.183	1.035	1.188	-0.16	1.13	0.05	0.25	4	4	84.0227	29	85.73
RNSIANIIDAYEEPATK	orf19.2609	1xPhospho [S3(100)]	4	orf19.2609 1xPhospho [S115(100)]	1.108	0.15	0.851435	0.983955	61.76	18.0325	0.653	1.627	0.779	1.576	-0.62	0.7	-0.36	0.66	4	4	94.6021	16	96.65
KLNSPQFQSSVAPNVK	orf19.6573	1xPhospho [S4(100)]	1	orf19.6573 1xPhospho [S160(100)]	1.107	0.15	0.73738	0.964471	94.76	15.6018	0.713	1.91	0.01	1.72	-0.49	0.93	-6.64	0.78	4	3	63.9986	6	65.41
GLADIVASSPIK	orf19.4683	2xPhospho [S8(100); S9(100)]	7	orf19.4683 2xPhospho [S138(100); S139(100)]	1.107	0.15	0.940506	0.994136	48.41	19.3689	0.58	1.303	0.941	100	-0.79	0.38	-0.09	6.64	3	4	97.0797	27	97.73
EGSSSISTNVADR	orf19.4749	1xPhospho [S/T]	1		1.103	0.14	0.853112	0.983955	44.78	17.7642	0.682	1.993	1.349	0.903	-0.55	1	0.43	-0.15	4	4	49.8713	5	52.05
SSSLENATATPGHYK	orf19.3737	1xPhospho [S3(99.2)]	8	orf19.3737 1xPhospho [S555(99.2)]	1.101	0.14	0.867025	0.983955	93.28	17.8932	0.762	2.284	1.592	0.206	-0.39	1.19	0.67	-2.28	4	4	53.2803	19	54.21
NNSATSENPILIR	orf19.726	2xPhospho [S3(100); T/S]	4	orf19.726 2xPhospho [S75(100); T/S]	1.099	0.14	0.843841	0.983859	75.63	18.5974	0.41	2.687	0.789	1.531	-1.29	1.43	-0.34	0.61	4	4	91.3189	25	92.13
TSSQLNAAR	orf19.3294	1xPhospho [S3(100)]	4	orf19.3294 1xPhospho [S31(100)]	1.099	0.14	0.845632	0.983955	64.03	18.5587	1.507	0.801	0.558	100	0.59	-0.32	-0.84	6.64	3	4	34.225	43	36.82
GHTWSEFEK	orf19.2709	1xPhospho [S5(100)]	74	orf19.2709 1xPhospho [S48(100)]	1.099	0.14	0.874611	0.985507	32.81	21.3903	1.012	3.244	0.707	1.193	0.02	1.7	-0.5	0.25	4	4	74.0204	48	74
GLGGIDEEFSDVVNSDDEK	orf19.658	2xPhospho [S10(100); S15(100)]	3	orf19.658 2xPhospho [S874(100); S879(100)]	1.097	0.13	0.999691	0.99998	30.9	19.5523	0.805	1.262	0.954	100	-0.31	0.34	-0.07	6.64	3	4	105.683	17	107.03
STSPSPNVEGLSPQPTK	orf19.7510	1xPhospho [S3(96.9)]	5	orf19.7510 1xPhospho [S747(96.9)]	1.094	0.13	0.877658	0.986041	61.27	20.6576	0.451	1.355	0.883	1.737	-1.15	0.44	-0.18	0.8	4	4	65.24	16	66.68
SATPVPQSIVEQNTR	orf19.6798	1xPhospho [T3(99.7)]	10	orf19.6798 1xPhospho [T889(99.7)]	1.093	0.13	0.866968	0.983955	49.31	18.9147	0.475	0.993	1.202	100	-1.07	-0.01	0.27	6.64	3	4	70.7041	33	71.72
VQNKSNLSLANR	orf19.2737	1xPhospho [S5(100)]	14	orf19.2737 1xPhospho [S6(100)]	1.086	0.12	0.879367	0.986041	84.22	19.1045	0.803	3.294	1.468	0.234	-0.32	1.72	0.55	-2.09	4	4	48.5768	46	49.39
RGSSIGSSTSPSSSTR	orf19.5751	1xPhospho [S3(100)]	27	orf19.5751 1xPhospho [S64(100)]	1.085	0.12	0.884394	0.987373	60.38	19.0197	2.194	1.396	0.844	0.512	1.13	0.48	-0.25	-0.97	4	4	40.721	37	40.97
SRNEEDNWSDDDADSTPVLK	orf19.7011	1xPhospho [S9(100)]	13	orf19.7011 1xPhospho [S1183(100)]	1.083	0.11	0.998474	0.99998	29.08	19.7714	0.96	2.388	0.797	1.221	-0.06	1.26	-0.33	0.29	4	4	73.3851	22	74.2
IASPSPPPFSR	orf19.3260	2xPhospho [S3(100); S5(100)]	7	orf19.3260 2xPhospho [S253(100); S255(100)]	1.082	0.11	0.95948	0.996842	86.04	20.0978	0.487	1.743	0.672	2.916	-1.04	0.8	-0.57	1.54	4	4	77.4587	26	79.62
EGILDSDVLGGTYDATGSDDEDETTTSSEEK	orf19.969	1xPhospho [S6(100)]	9	orf19.969 1xPhospho [S258(100)]	1.081	0.11	0.886246	0.987373	49.7	22.7421	0.38	1.057	1.105	100	-1.4	0.08	0.14	6.64	3	4	99.3612	25	100.9
SAVASVSPSVSR	orf19.729.1	2xPhospho [S7(100); S11(100)]	4	orf19.729.1 2xPhospho [S694(100); S698(100)]	1.077	0.11	0.888935	0.987373	106.38	20.5302	0.326	1.87	0.62	100	-1.62	0.9	-0.69	6.64	3	4	58.5999	34	60.31
VIIENVTDADDDEDEIALAIENLSSNDNNNKK	orf19.6979	1xPhospho [T/S]	3		1.077	0.11	0.908007	0.990733	114.07	20.2635	0.392	0.566	2.05	100	-1.35	-0.82	1.04	6.64	3	4	118.69	9	120.81
EEEAKEESDDDMGFGLFD	orf19.2992; orf19.5928	1xPhospho [S8(100)]	9	orf19.2992 1xPhospho [S96(100)]; orf19.5928 1xPhospho [S101(100)]	1.072	0.1	0.892158	0.987437	28.52	23.8396	1.053	1.091	0.678	100	0.07	0.13	-0.56	6.64	3	4	112.936	10	114.35
SNSVTIGLLHR	orf19.3840	1xPhospho [S3(100)]	7	orf19.3840 1xPhospho [S1373(100)]	1.07	0.1	0.762031	0.964471	41.64	17.2036	0.629	1.23	0.932	2.216	-0.67	0.3	-0.1	1.15	4	4	75.3951	47	76.91
SGSPDLGK	orf19.4518	1xPhospho [S3(100)]	2	orf19.4518 1xPhospho [S847(100)]	1.07	0.1	0.825828	0.978462	129.08	18.423	2.338	0.49	0.475	100	1.23	-1.03	-1.07	6.64	3	4	30.6413	42	33.73
TQTSIDEDQLSIPEQQSPR	orf19.7510	1xPhospho [S4(98)]	3	orf19.7510 1xPhospho [S677(98)]	1.069	0.1	0.991654	0.999947	43.24	19.7731	0.449	1.073	1.065	100	-1.16	0.1	0.09	6.64	3	4	75.2248	22	76.25
EKPDSISIEPGIK	orf19.7091	1xPhospho [S]	1		1.068	0.09	0.709666	0.956717	146.87	15.7294	0.01	3.377	1.068		-6.64	1.76	0.09		3	2	68.1328	3	70.38
SITSIDSVR	orf19.7337	1xPhospho [S1(100)]	1	orf19.7337 1xPhospho [S116(100)]	1.066	0.09	0.726454	0.962761	34.56	15.4135	0.612	1.11	1.025	100	-0.71	0.15	0.04	6.64	3	4	65.1256	26	66.21
STSMLIDDHPSSSPK	orf19.3680	1xOxidation [M4]; 1xPhospho [S/T]	1		1.064	0.09	0.746354	0.964471	102.53	16.9498	0.661	1.711	3.052	0.24	-0.6	0.77	1.61	-2.06	4	4	52.4826	4	53.58
SASTPLTPPK	orf19.223	2xPhospho [T7(100); S/T]	1	orf19.223 2xPhospho [T143(100); S/T]	1.061	0.09	0.726673	0.962761	55.8	15.2421	0.626	2.121	0.79	1.425	-0.68	1.09	-0.34	0.51	4	4	65.9241	0	66.69
TPVPTEYDDTR	orf19.4060	1xPhospho [T1(100)]	5	orf19.4060 1xPhospho [T4(100)]	1.061	0.09	0.86444	0.983955	33.17	19.1034	0.617	1.177	1.42	0.957	-0.7	0.23	0.51	-0.06	4	4	54.549	8	57.18
MEISKPSTPLSIVGRPPLR	orf19.1712	1xAcetyl [N-Term]; 2xPhospho [S4(100); S/T]	2	orf19.1712 1xAcetyl [N-Term]; 2xPhospho [S4(100); S/T]	1.06	0.08	0.829048	0.97946	38.6	18.4555	0.611	0.966	1.163	100	-0.71	-0.05	0.22	6.64	3	4	104.789	3	106.18
SASLFQQR	orf19.3789	1xPhospho [S]	1		1.059	0.08	0.714273	0.959035	52.27	16.7476	0.606	1.352	0.829	1.529	-0.72	0.44	-0.27	0.61	4	4	63.3624	9	65.26
ETVIEAEPVEDSEDEDSEEEEPEIKR	orf19.3812	2xPhospho [T2(100); S]	9	orf19.3812 2xPhospho [T459(100); S]	1.059	0.08	0.90034	0.989486	60.79	23.5726	0.769	2.334	0.591	1.46	-0.38	1.22	-0.76	0.55	4	4	76.5767	9	78.66
TASGNIIPSSTGAAK	orf19.6814	1xPhospho [S3(99.7)]	20	orf19.6814 1xPhospho [S202(99.7)]	1.059	0.08	0.900597	0.989486	61.18	22.8445	0.369	1.243	0.902	3.574	-1.44	0.31	-0.15	1.84	4	4	58.9973	67	61.19
AESTYSPLSHSSNK	orf19.454	1xPhospho [S6(100)]	4	orf19.454 1xPhospho [S585(100)]	1.058	0.08	0.755297	0.964471	76.96	17.0644	0.718	100	1.559	0.461	-0.48	6.64	0.64	-1.12	3	4	49.177	27	50.19
DYDDSDEDGSIFK	orf19.2090	1xPhospho [S5(100)]	4	orf19.2090 1xPhospho [S176(100)]	1.058	0.08	0.862198	0.983955	45.39	19.2253	0.589	0.905	1.236	3.778	-0.76	-0.14	0.31	1.92	4	4	82.8007	22	83.55
NDSFANINYTLNPPK	orf19.7378	1xPhospho [S3(100)]	6	orf19.7378 1xPhospho [S137(100)]	1.055	0.08	0.819381	0.977281	41.45	18.5905	0.648	1.238	0.899	1.742	-0.63	0.31	-0.15	0.8	4	4	89.5958	9	90.7
RGDDDDELDDSPDEFEQIK	orf19.448	1xPhospho [S11(100)]	25	orf19.448 1xPhospho [S258(100)]	1.054	0.08	0.90375	0.990733	50.51	21.753	0.401	1.119	0.993	3.053	-1.32	0.16	-0.01	1.61	4	4	82.1939	38	82.95
VGTSTPEAELNPHR	orf19.6820	1xPhospho [S/T]	1		1.053	0.07	0.700993	0.950703	48.66	15.6156	0.997	2.411	1.113	0.421	0	1.27	0.15	-1.25	4	4	54.8134	19	56.17
DKNDSFANINYTLNPPK	orf19.7378	1xPhospho [S5(99.6)]	6	orf19.7378 1xPhospho [S137(99.6)]	1.052	0.07	0.820627	0.977281	14.34	18.1298	0.5	1.115	0.992	1.192	-1	0.16	-0.01	0.25	4	4	83.9764	23	85.31
NTFNISDEDDDFPTR	orf19.5234	1xPhospho [S6(100)]	3	orf19.5234 1xPhospho [S17(100)]	1.052	0.07	0.824086	0.978273	47.42	18.4306	0.456	1.13	0.98	2.693	-1.13	0.18	-0.03	1.43	4	4	86.015	13	86.7
TDADEFYDAEASPTPSR	orf19.729.1	1xPhospho [S12(99)]	2	orf19.729.1 1xPhospho [S759(99)]	1.052	0.07	0.852026	0.983955	69.49	19.2038	0.442	0.775	1.428	100	-1.18	-0.37	0.51	6.64	3	4	72.9199	5	73.68
NGELIDDAIVFASKPGTPR	orf19.6858	2xPhospho [S13(100); T17(100)]	10	orf19.6858 2xPhospho [S92(100); T96(100)]	1.051	0.07	0.996192	0.999947	36.9	19.9663	0.542	1.065	1.038	100	-0.88	0.09	0.05	6.64	3	4	97.5659	12	98.9
EAADESHSLK	orf19.6414.3	1xPhospho [S8(100)]	15	orf19.6414.3 1xPhospho [S76(100)]	1.05	0.07	0.812855	0.977146	53.35	18.3809	3.061	0.813	1.356	0.6	1.61	-0.3	0.44	-0.74	4	4	28.9371	36	33.04
SINEQIDDPFSQFNSVTLR	orf19.223	1xPhospho [S1(100)]	4	orf19.223 1xPhospho [S732(100)]	1.05	0.07	0.815557	0.977185	49.86	18.5774	0.512	0.904	1.218	100	-0.97	-0.14	0.28	6.64	3	4	114.386	37	116.04
TPPLSQK	orf19.2771	1xPhospho [T1(100)]	1	orf19.2771 1xPhospho [T83(100)]	1.046	0.07	0.709511	0.956717	143.71	16.8811	2.038	0.01	0.537	100	1.03	-6.64	-0.9	6.64	3	3	34.6917	24	36.57
DITGETTGGEDGSNDDIVTK	orf19.4164	1xPhospho [T/S]	1		1.046	0.06	0.817372	0.977281	36.5	18.197	0.609	0.973	1.124	3.066	-0.72	-0.04	0.17	1.62	4	4	66.9077	2	67.95
NQTILESR	orf19.7044	1xPhospho [S7(100)]	1	orf19.7044 1xPhospho [S610(100)]	1.043	0.06	0.825565	0.978462	63.25	18.3453	0.618	1.508	2.497	0.721	-0.69	0.59	1.32	-0.47	4	4	51.1274	23	53.12
AILQLNDDDADYEDVENLSNDEDTGENNAPVPER	orf19.761	1xPhospho [Y/S/T]	4		1.04	0.06	0.913105	0.990733	62.9	20.4323	0.342	0.884	1.225	100	-1.55	-0.18	0.29	6.64	3	4	98.3556	11	99.31
ATAQTQPPQQQQASPSLTPEPPLGHR	orf19.1901	1xPhospho [T2(96.2)]	6	orf19.1901 1xPhospho [T730(96.2)]	1.038	0.05	0.914378	0.990733	25.55	21.1364	0.394	1.337	1.098	0.982	-1.35	0.42	0.13	-0.03	4	4	66.0338	1	67.83
SAEESGSPSVDEDLSSSLGDLTLK	orf19.7161	1xPhospho [S/T]	12		1.038	0.05	0.914662	0.990733	93.56	20.7765	0.217	0.705	1.528	100	-2.2	-0.5	0.61	6.64	3	4	105.885	43	97.47
SASLDKSLDDIISSNK	orf19.5917.3	1xAcetyl [N-Term]; 1xPhospho [S]	1	orf19.5917.3 1xAcetyl [N-Term]	1.034	0.05	0.73996	0.964471	86.86	16.9772	0.435	0.649	1.646	100	-1.2	-0.62	0.72	6.64	3	4	93.0322	7	94.14
GSPESTPR	orf19.6583	1xPhospho [S2(100)]	8	orf19.6583 1xPhospho [S197(100)]	1.033	0.05	0.745792	0.964471	149.32	17.2023	2.365	0.451	0.284	100	1.24	-1.15	-1.82	6.64	3	4	23.2667	10	24.65
SDDESDDDATLSFGSK	orf19.2737	1xPhospho [S5(99.5)]	7	orf19.2737 1xPhospho [S637(99.5)]	1.033	0.05	0.963139	0.996842	47.18	19.7224	0.538	1.195	0.893	100	-0.9	0.26	-0.16	6.64	3	4	72.9902	28	74.15
SLSLPSTPTYK	orf19.3302	1xPhospho [S3(99.6)]	5	orf19.3302 1xPhospho [S120(99.6)]	1.031	0.04	0.807541	0.974453	28.15	18.7437	0.683	0.989	1.075	4.093	-0.55	-0.02	0.1	2.03	4	4	77.138	23	78.54
KPLSSEFIQDSEEELEDDDLFGDNDDDE	orf19.7067	1xPhospho [S11(100)]	1	orf19.7067 1xPhospho [S1074(100)]	1.029	0.04	0.940546	0.994136	57.28	19.6154	0.31	1.105	0.959	100	-1.69	0.14	-0.06	6.64	3	4	112.15	12	113.26
SVSSTSSFFYDR	orf19.7349	1xPhospho [S/T/Y]	4		1.026	0.04	0.80497	0.973181	40.49	18.6762	0.631	0.884	1.191	100	-0.67	-0.18	0.25	6.64	3	4	83.2641	14	84.5
SADDLNEIPEIR	orf19.2911	1xPhospho [S1(100)]	5	orf19.2911 1xPhospho [S642(100)]	1.026	0.04	0.809956	0.975797	17.85	18.1824	0.297	1.128	0.933	1.171	-1.75	0.17	-0.1	0.23	4	4	86.1365	44	87.3
YESDDESDEEDVSEIR	orf19.5569	2xPhospho [S3(100); S7(100)]	8	orf19.5569 2xPhospho [S538(100); S542(100)]	1.024	0.03	0.924249	0.99231	68.09	20.8596	0.531	1.472	0.713	18.885	-0.91	0.56	-0.49	4.24	4	4	74.7164	49	76.71
KKPINYQGTPTTSAALLHNK	orf19.5101	1xPhospho [Y/T/S]	1		1.02	0.03	0.694257	0.949596	136.92	16.0344	0.175	2.06	0.505	100	-2.51	1.04	-0.98	6.64	3	4	92.2072	1	93.86
GSTPGGQSDEEDEDDDPTK	orf19.2715	1xPhospho [S/T]	3		1.02	0.03	0.926911	0.992436	20.62	21.7338	1.051	0.991	0.767	100	0.07	-0.01	-0.38	6.64	3	4	41.9713	14	45.24
SLDSTVTR	orf19.2791	1xPhospho [S1(100)]	2	orf19.2791 1xPhospho [S695(100)]	1.014	0.02	0.790262	0.971293	52.35	18.4253	1.412	0.727	1.969	0.697	0.5	-0.46	0.98	-0.52	4	4	45.531	25	49.23
DGDDTDSGELYSEQQQNK	orf19.4878	1xPhospho [T/S/Y]	2		1.014	0.02	0.937856	0.994136	42.45	20.3365	0.37	1.513	1.097	0.938	-1.43	0.6	0.13	-0.09	4	4	55.8502	12	57.93
SPYGVALR	orf19.2826	1xPhospho [S1(100)]	1	orf19.2826 1xPhospho [S113(100)]	1.013	0.02	0.685987	0.944271	32.87	16.599	0.788	100	1.013		-0.34	6.64	0.02		2	3	64.8077	18	66.15
DFNRSTPDITR	orf19.3744	2xPhospho [S5(99.4); T6(99.4)]	2	orf19.3744 2xPhospho [S632(99.4); T633(99.4)]	1.013	0.02	0.738965	0.964471	40.5	17.0531	0.241	1.389	0.862	1.191	-2.06	0.47	-0.21	0.25	4	4	56.8912	5	59.64
MDSPIHIGDLTTQSIQQK	orf19.4725	1xAcetyl [N-Term]; 1xPhospho [S3(99.4)]	1	orf19.4725 1xAcetyl [N-Term]; 1xPhospho [S3(99.4)]	1.012	0.02	0.791673	0.971293	114.87	18.0853	0.482	0.5	2.051	100	-1.05	-1	1.04	6.64	3	4	101.126	16	102.28
DSVMAPLASQDTGHSLLK	orf19.5671	2xPhospho [T12(99.2); S15(100)]	2	orf19.5671 2xPhospho [T569(99.2); S572(100)]	1.01	0.01	0.857745	0.983955	101.2	19.0497	0.432	1.811	0.564	2.051	-1.21	0.86	-0.83	1.04	4	4	91.8894	5	93.01
AFEALHNSGSNNNNHNQVQTFSPVSPK	orf19.891	1xPhospho [S25(100)]	11	orf19.891 1xPhospho [S98(100)]	1.009	0.01	0.791207	0.971293	131.23	18.5886	0.484	2.105	0.319	100	-1.05	1.07	-1.65	6.64	3	4	75.5946	8	78.91
SGNSTPRPNK	orf19.6090	1xPhospho [S1(100)]	37	orf19.6090 1xPhospho [S379(100)]	1.009	0.01	0.874164	0.985507	34.69	19.2512	1.345	1.145	0.889	0.3	0.43	0.2	-0.17	-1.74	4	4	24.7031	48	19.85
GSDEEEQEFR	orf19.1190	1xPhospho [S2(100)]	2	orf19.1190 1xPhospho [S791(100)]	1.007	0.01	0.768557	0.965456	87.06	17.5285	0.652	1.556	1.642	0.367	-0.62	0.64	0.72	-1.45	4	4	51.001	15	52.87
STIQNLNAFDPFADTGDSEAQPTNYIHIR	orf19.1280	1xAcetyl [N-Term]; 1xPhospho [S/T/Y]	2	orf19.1280 1xAcetyl [N-Term]	1.007	0.01	0.946298	0.994136	84.53	19.7014	0.62	0.488	1.636	100	-0.69	-1.04	0.71	6.64	3	4	127.626	7	128.94
TTAALNSSPVAATR	orf19.4945	2xPhospho [S7(98.8); S8(98.8)]	3	orf19.4945 2xPhospho [S131(98.8); S132(98.8)]	1.003	0	0.802888	0.972466	47.23	18.3439	0.369	1.413	0.817	1.23	-1.44	0.5	-0.29	0.3	4	4	60.2753	23	62.99
SNSQSQVVSIPTKPK	orf19.4471	1xPhospho [S3(99.6)]	1	orf19.4471 1xPhospho [S130(99.6)]	1.003	0	0.80865	0.975294	69.54	17.8458	0.698	1.718	1.443	0.502	-0.52	0.78	0.53	-0.99	4	4	58.136	20	59.22
LNLNDADIDEEVDEVSENEEEEEDSDADSFVEELK	orf19.813	2xPhospho [S]	6		1.002	0	0.939493	0.994136	69.51	20.6829	0.464	0.715	1.404	3.539	-1.11	-0.48	0.49	1.82	4	4	128.219	19	128.71
TASPYDPSPNNNQAK	orf19.1386	1xPhospho [S3(100)]	1	orf19.1386 1xPhospho [S41(100)]	1.001	0	0.940668	0.994136	29.7	20.388	1.106	0.905	3.464	0.705	0.15	-0.14	1.79	-0.5	4	4	43.6661	12	47.09
SDSNLSSISK	orf19.1513	1xPhospho [S1(100)]	1	orf19.1513 1xPhospho [S354(100)]	0.998	0	0.688799	0.945127	75.46	16.6423	0.689	2.32	1.446	0.609	-0.54	1.21	0.53	-0.72	4	4	50.1827	25	52.18
DNDNDLLDFEAVNPLDAISDDEGDEDDDEEIEK	orf19.5850	1xPhospho [S19(100)]	6	orf19.5850 1xPhospho [S146(100)]	0.997	0	0.943563	0.994136	119.91	23.9392	0.515	1.675	0.593	100	-0.96	0.74	-0.75	6.64	3	4	135.961	17	136.95
SASPVATTTDSATTGR	orf19.470	1xPhospho [S3(100)]	1	orf19.470 1xPhospho [S528(100)]	0.99	-0.01	0.964909	0.996842	64.68	19.9132	0.869	0.529	3.715	1.128	-0.2	-0.92	1.89	0.17	4	4	45.4633	11	48.48
SIENSPR	orf19.7349	2xPhospho [S1(100); S5(100)]	1	orf19.7349 2xPhospho [S372(100); S376(100)]	0.989	-0.02	0.789014	0.971293	102.63	17.7492	1.379	0.709	0.232	100	0.46	-0.5	-2.11	6.64	3	4	33.7252	9	37.88
ENVFQSPPGSSTK	orf19.5569	1xPhospho [S6(100)]	1	orf19.5569 1xPhospho [S255(100)]	0.974	-0.04	0.768732	0.965456	46.3	18.4969	0.604	1.154	0.822	1.738	-0.73	0.21	-0.28	0.8	4	4	63.3604	0	64.65
SQSPMVSNENK	orf19.5107	1xPhospho [S3(99.5)]	5	orf19.5107 1xPhospho [S456(99.5)]	0.974	-0.04	0.96551	0.996842	74.27	20.0401	1.352	0.702	0.39	2.526	0.43	-0.51	-1.36	1.34	4	4	33.6773	14	36.89
RKTASSTPVASPQPAR	orf19.3599	3xPhospho [T3(98.8); S11(100); S/T]	4	orf19.3599 3xPhospho [T247(98.8); S255(100); S/T]	0.973	-0.04	0.865303	0.983955	101.91	19.399	1.347	0.445	0.703	100	0.43	-1.17	-0.51	6.64	3	4	35.0662	14	38.16
LSDEYTQR	orf19.5828	1xPhospho [S2(100)]	4	orf19.5828 1xPhospho [S186(100)]	0.972	-0.04	0.762462	0.964471	59.23	18.3955	1.044	0.559	3.534	0.905	0.06	-0.84	1.82	-0.14	4	4	45.9161	42	48.3
ETTTSSLSTNSNTIDIDSLIDK	orf19.726	1xPhospho [T3(98.5)]	2	orf19.726 1xPhospho [T158(98.5)]	0.972	-0.04	0.772471	0.965471	98.32	18.7468	0.294	1.299	0.728	100	-1.76	0.38	-0.46	6.64	3	4	102.26	10	103.57
NILSSSSSSATTTVVAVPK	orf19.3912	2xPhospho [S/T]	2		0.97	-0.04	0.741696	0.964471	80.85	17.4455	0.741	1.27	0.545	100	-0.43	0.35	-0.88	6.64	3	4	98.2234	4	99.92
SHSNALPNSPFRSPK	orf19.5358	1xAcetyl [N-Term]; 2xPhospho [S9(100); S13(100)]	4	orf19.5358 1xAcetyl [N-Term]; 2xPhospho [S10(100); S14(100)]	0.969	-0.05	0.771789	0.965471	54.82	17.7436	0.5	2.232	0.826	1.137	-1	1.16	-0.28	0.19	4	4	63.5502	19	66.12
DSEVLSDYEEDDNEIDDEIQGEVLR	orf19.6463	1xPhospho [S/Y]	17		0.968	-0.05	0.964078	0.996842	161.24	22.4608	0.443	0.353	2.115	100	-1.17	-1.5	1.08	6.64	3	4	113.722	31	115.14
VGSPFTSSVNLIGGDADPLASIQPETDVAK	orf19.3141	1xPhospho [S3(100)]	6	orf19.3141 1xPhospho [S467(100)]	0.968	-0.05	0.964513	0.996842	92.37	23.0175	0.76	0.491	1.233	100	-0.4	-1.03	0.3	6.64	3	4	123.9	20	125.46
NVDDPIENADVSQFNISDEE	orf19.199	1xPhospho [S17(100)]	4	orf19.199 1xPhospho [S508(100)]	0.963	-0.05	0.968101	0.996842	23.55	22.4916	1.111	0.828	0.834	100	0.15	-0.27	-0.26	6.64	3	4	108.308	12	110.02
SAGTVSPAPSNK	orf19.5095	1xPhospho [S6(100)]	11	orf19.5095 1xPhospho [S647(100)]	0.962	-0.06	0.945363	0.994136	93.29	19.8749	1.495	0.564	0.619	100	0.58	-0.83	-0.69	6.64	3	4	31.3181	39	33.47
NSSSELINLEVK	orf19.5857	1xPhospho [S3(99.7)]	13	orf19.5857 1xPhospho [S310(99.7)]	0.962	-0.06	0.992286	0.999947	39.31	20.1429	0.639	0.985	0.941	100	-0.65	-0.02	-0.09	6.64	3	4	84.0716	38	85.91
TEYGGADGGQTPGGR	orf19.1248	1xPhospho [T11(100)]	5	orf19.1248 1xPhospho [T300(100)]	0.96	-0.06	0.969978	0.997839	16.83	20.6363	0.956	0.624	0.964	1.236	-0.06	-0.68	-0.05	0.31	4	4	38.3058	26	42.97
LNSLKSNNPATLK	orf19.6160	2xPhospho [S3(100); S6(100)]	1	orf19.6160 2xPhospho [S262(100); S265(100)]	0.956	-0.07	0.699909	0.950703	116.71	16.9715	0.266	1.514	0.603	100	-1.91	0.6	-0.73	6.64	3	4	57.8924	4	59.32
APTASQLQSPPPPPSSTK	orf19.778	1xPhospho [S5(100)]	3	orf19.778 1xPhospho [S16(100)]	0.955	-0.07	0.774972	0.966807	20.2	17.8376	0.328	1.157	0.87	1.048	-1.61	0.21	-0.2	0.07	4	4	55.9937	27	57.43
DLSDEDKVDDEEGQVGSTTALLNILSSTEK	orf19.7154	1xPhospho [S3(100)]	16	orf19.7154 1xPhospho [S176(100)]	0.955	-0.07	0.973977	0.998923	111.22	22.7755	0.23	0.632	1.442	100	-2.12	-0.66	0.53	6.64	3	4	119.328	22	119.67
DGGDLDDDDDESPLEEEDNK	orf19.4906	1xPhospho [S12(100)]	1	orf19.4906 1xPhospho [S510(100)]	0.954	-0.07	0.759726	0.964471	61.28	18.1861	0.509	0.831	1.095	2.974	-0.97	-0.27	0.13	1.57	4	4	67.3661	5	69.16
SAPSQFLNNR	orf19.6173	1xPhospho [S1(100)]	5	orf19.6173 1xPhospho [S45(100)]	0.953	-0.07	0.685917	0.944271	32.93	16.9637	0.573	1.21	0.774	1.173	-0.8	0.28	-0.37	0.23	4	4	63.5939	22	64.8
KDSEVLSDYEEDDNEIDDEIQGEVLR	orf19.6463	1xPhospho [S/Y]	21		0.952	-0.07	0.975835	0.998923	85.55	20.4862	0.486	1.32	0.687	4.108	-1.04	0.4	-0.54	2.04	4	4	104.67	37	107.18
AFSLPSSPTK	orf19.871	2xPhospho [S3(100); S7(99.2)]	3	orf19.871 2xPhospho [S916(100); S920(99.2)]	0.95	-0.07	0.661985	0.932267	143.91	16.1988	0.487	1.854	0.01	100	-1.04	0.89	-6.64	6.64	3	3	83.8411	5	85.5
QAAEDLGLDDLSGLEDFEDDIIK	orf19.3540	1xPhospho [S12(100)]	4	orf19.3540 1xPhospho [S680(100)]	0.948	-0.08	0.979336	0.998923	142.46	20.68	0.256	0.491	1.83	100	-1.97	-1.03	0.87	6.64	3	4	136.519	27	138.51
EGSIFTFNPSLCLPDAK	orf19.2095	1xCarbamidomethyl [C12]; 1xPhospho [S3(100)]	1	orf19.2095 1xPhospho [S53(100)]	0.946	-0.08	0.754237	0.964471	74.16	18.2829	0.506	0.838	1.069	100	-0.98	-0.26	0.1	6.64	3	4	115.209	30	116.77
SASLQNIK	orf19.3635	1xPhospho [S3(100)]	6	orf19.3635 1xPhospho [S177(100)]	0.943	-0.08	0.770746	0.965471	30.74	17.8958	1.054	0.727	1.797	0.844	0.08	-0.46	0.85	-0.24	4	4	45.2774	28	49.18
RDSTTDLGAFYNNSYQDR	orf19.6232	1xPhospho [S/T/Y]	1		0.942	-0.09	0.738429	0.964471	14.33	17.7058	0.685	1.065	0.874	1.015	-0.55	0.09	-0.19	0.02	4	4	80.4494	7	82.04
EGSLSPPASR	orf19.1971	1xPhospho [S5(100)]	2	orf19.1971 1xPhospho [S158(100)]	0.941	-0.09	0.740098	0.964471	86.88	18.3086	1.112	0.797	100	0.251	0.15	-0.33	6.64	-1.99	3	4	45.7332	14	49.48
SGSPPFQNR	orf19.4262	1xPhospho [S3(100)]	15	orf19.4262 1xPhospho [S392(100)]	0.941	-0.09	0.984258	0.998923	21.83	20.8713	0.989	0.57	1.245	0.896	-0.02	-0.81	0.32	-0.16	4	4	45.5539	19	48.87
LNLNDADIDEEVDEVSENEEEEEDSDADSFVEELK	orf19.813	3xPhospho [S16(100); S25(100); S29(100)]	18	orf19.813 3xPhospho [S444(100); S453(100); S457(100)]	0.941	-0.09	0.984781	0.998923	30.49	22.7497	0.877	1.422	0.539	1.009	-0.19	0.51	-0.89	0.01	4	4	143.721	20	145.26
SGTSPILQQQTPAVHK	orf19.4346	1xPhospho [S4(99.5)]	17	orf19.4346 1xPhospho [S603(99.5)]	0.94	-0.09	0.939885	0.994136	110.79	20.0619	0.363	2.21	1.804	0.489	-1.46	1.14	0.85	-1.03	4	4	56.3109	25	58.59
VNSDGESEDEDFMTVK	orf19.2712	2xPhospho [S3(100); S7(100)]	5	orf19.2712 2xPhospho [S558(100); S562(100)]	0.938	-0.09	0.87265	0.985507	75.32	19.5251	0.588	1.496	0.563	1.62	-0.77	0.58	-0.83	0.7	4	4	92.1626	26	93.8
SSTNSTENHAVEEK	orf19.2021	1xAcetyl [N-Term]; 3xPhospho [S1(100); S2(98.2); T3(98.2)]	1	orf19.2021 1xAcetyl [N-Term]; 3xPhospho [S2(100); S3(98.2); T4(98.2)]	0.938	-0.09	0.925436	0.992436	38.57	19.8517	1.138	0.773	0.641	1.354	0.19	-0.37	-0.64	0.44	4	4	56.0862	14	57.85
VASVVDDTDSK	orf19.7161	1xPhospho [S10(100)]	5	orf19.7161 1xPhospho [S28(100)]	0.937	-0.09	0.744517	0.964471	69.6	18.8686	0.638	0.415	1.377	1.77	-0.65	-1.27	0.46	0.82	4	4	44.5537	20	46.21
QASSTPQSQFQPPLPSESR	orf19.470	1xPhospho [S/T]	1		0.934	-0.1	0.707245	0.954288	103.47	17.2389	0.377	1.312	0.665	100	-1.41	0.39	-0.59	6.64	3	4	75.8729	5	77.02
SLFDDSEEEELDDEFDVEGEEDFDSDEGER	orf19.501	2xPhospho [S6(98.4); S25(98.4)]	2	orf19.501 2xPhospho [S105(98.4); S124(98.4)]	0.934	-0.1	0.887424	0.987373	14.21	19.6842	0.739	0.974	1.098	0.896	-0.44	-0.04	0.14	-0.16	4	4	137.717	0	138.15
SSGSGSGSTTPIISQSR	orf19.5058	1xPhospho [S16(98.8)]	3	orf19.5058 1xPhospho [S413(98.8)]	0.934	-0.1	0.996975	0.999947	57.17	20.3452	0.506	1.808	1.202	0.725	-0.98	0.85	0.27	-0.46	4	4	55.8871	3	55.01
SRQSLTDDLDPLK	orf19.3230	1xPhospho [S4(100)]	15	orf19.3230 1xPhospho [S239(100)]	0.931	-0.1	0.744893	0.964471	24.62	18.4327	0.606	1.236	1.01	0.858	-0.72	0.31	0.01	-0.22	4	4	82.3842	44	83.55
TPTSPPVQR	orf19.1630	1xPhospho [S4(100)]	15	orf19.1630 1xPhospho [S526(100)]	0.93	-0.1	0.914643	0.990733	19.49	19.8262	1.046	0.435	0.828	1.08	0.07	-1.2	-0.27	0.11	4	4	39.4013	31	43.9
SQDNVSSTSTAEAVNNEIK	orf19.2023	4xPhospho [S/T]	15		0.926	-0.11	0.995948	0.999947	27.63	20.5078	1.369	0.883	0.266	0.971	0.45	-0.18	-1.91	-0.04	4	4	112.808	20	113.56
DLLDDDQSINEIETIANTNDESNNNTPK	orf19.5406	1xPhospho [S/T]	1		0.923	-0.12	0.998467	0.99998	109.31	21.4491	0.374	0.622	1.369	100	-1.42	-0.69	0.45	6.64	3	4	106.175	4	106.83
AKSHDSNLPTLR	orf19.3840	1xPhospho [S/T]	2		0.921	-0.12	0.616712	0.912518	146.89	15.6586	0.01	100	0.921		-6.64	6.64	-0.12		2	2	70.4788	3	70.74
TTGTSNLNNIYSHSR	orf19.1634	1xPhospho [S14(99.5)]	3	orf19.1634 1xPhospho [S177(99.5)]	0.919	-0.12	0.68109	0.944271	103.98	16.9719	0.529	2.74	1.598	0.373	-0.92	1.45	0.68	-1.42	4	4	57.9573	15	58.84
ASSLSGINELGGYNFK	orf19.6658	1xPhospho [S3(99.6)]	11	orf19.6658 1xPhospho [S426(99.6)]	0.919	-0.12	0.998467	0.99998	36.96	20.8267	0.67	0.815	1.036	2.874	-0.58	-0.3	0.05	1.52	4	4	93.4138	36	94.96
IETDGDYVTFGNER	orf19.1224	1xPhospho [T3(100)]	12	orf19.1224 1xPhospho [T49(100)]	0.917	-0.12	0.871903	0.985507	65.45	19.6418	0.596	1.236	1.975	0.681	-0.75	0.31	0.98	-0.55	4	4	78.2588	35	79.45
SNSTGSVPYLDMSK	orf19.988	2xPhospho [S3(98.4); T4(97)]	1	orf19.988 2xPhospho [S9(98.4); T10(97)]	0.915	-0.13	0.681937	0.944271	46.42	17.3748	0.657	1.454	0.729	1.148	-0.6	0.54	-0.46	0.2	4	4	95.0698	1	95.96
QEDYSTPNLSEFQLEHDIK	orf19.92	1xPhospho [S/T/Y]	13		0.915	-0.13	0.967542	0.996842	30.22	20.2339	0.711	1.025	0.817	4.111	-0.49	0.04	-0.29	2.04	4	4	92.3846	16	93.65
EFTSETPRLTPVETVLTSEMQEQFR	orf19.5901	2xPhospho [T/S]	5		0.914	-0.13	0.994508	0.999947	64.06	21.4049	0.546	0.767	1.088	100	-0.87	-0.38	0.12	6.64	3	4	127.621	14	127.76
SQVNLANSTPNLAR	orf19.5348	1xPhospho [S1(100)]	14	orf19.5348 1xPhospho [S126(100)]	0.914	-0.13	0.994614	0.999947	42.42	21.2554	0.401	1.17	0.714	1.291	-1.32	0.23	-0.49	0.37	4	4	69.0621	40	71.49
SYKGNDIEK	orf19.4456	1xAcetyl [N-Term]; 1xPhospho [S1(100)]	7	orf19.4456 1xAcetyl [N-Term]; 1xPhospho [S2(100)]	0.913	-0.13	0.755247	0.964471	72.33	17.8557	1.167	0.538	3.186	0.715	0.22	-0.9	1.67	-0.48	4	4	45.7951	25	48.1
ITSSDSLLGK	orf19.1764	2xPhospho [S3(100); S6(100)]	14	orf19.1764 2xPhospho [S177(100); S180(100)]	0.911	-0.14	0.992097	0.999947	46.93	21.3063	0.446	1.136	0.729	1.48	-1.16	0.18	-0.46	0.57	4	4	74.9157	46	76.46
NFGIGQSIQPK	orf19.6002	1xPhospho [S7(100)]	1	orf19.6002 1xPhospho [S40(100)]	0.908	-0.14	0.615614	0.912518	55.52	15.7142	0.555	1.011	0.816	100	-0.85	0.02	-0.29	6.64	3	4	73.9379	1	75.12
VQNKSNLSLANR	orf19.2737	2xPhospho [S5(100); S8(100)]	2	orf19.2737 2xPhospho [S6(100); S9(100)]	0.908	-0.14	0.725251	0.962456	132.29	17.9267	100	1.629	0.506	0.084	6.64	0.7	-0.98	-3.57	3	4	46.0235	22	50.14
NPITSPR	orf19.2684	2xPhospho [T4(100); S5(100)]	3	orf19.2684 2xPhospho [T93(100); S94(100)]	0.907	-0.14	0.722306	0.961392	98.04	18.3527	0.389	1.208	0.681	100	-1.36	0.27	-0.55	6.64	3	4	58.9795	15	60.25
NVSHPNLLLVHSAR	orf19.6874	2xPhospho [S3(100); S12(100)]	2	orf19.6874 2xPhospho [S414(100); S423(100)]	0.906	-0.14	0.631498	0.918667	30.46	15.9405	0.358	1.523	0.911	0.901	-1.48	0.61	-0.14	-0.15	4	4	72.2532	8	73.44
SASNASLASLLSAASTTAATK	orf19.2534	2xPhospho [S/T]	1		0.903	-0.15	0.632981	0.919609	73.7	16.6891	0.445	1.744	0.597	1.365	-1.17	0.8	-0.74	0.45	4	4	121.512	8	122.59
IEISDDSDVEVHPNVDK	orf19.5531	2xPhospho [S4(100); S7(100)]	21	orf19.5531 2xPhospho [S14(100); S17(100)]	0.901	-0.15	0.984903	0.998923	82.09	22.1504	0.265	1.627	0.542	1.498	-1.92	0.7	-0.88	0.58	4	4	70.5974	25	71.94
VSTDANVSPR	orf19.4918	1xPhospho [S8(100)]	4	orf19.4918 1xPhospho [S452(100)]	0.899	-0.15	0.669467	0.93788	48.19	17.1992	0.786	0.515	1.027	1.824	-0.35	-0.96	0.04	0.87	4	4	39.0487	23	41.72
FQEDPQSPK	orf19.173	1xPhospho [S7(100)]	13	orf19.173 1xPhospho [S596(100)]	0.899	-0.15	0.857034	0.983955	19.08	19.6526	0.961	0.523	0.841	1.108	-0.06	-0.94	-0.25	0.15	4	4	40.463	14	44.31
SQSGPPTPPPTQPSGFVLPPAPK	orf19.4043	1xPhospho [T/S]	2		0.898	-0.15	0.721551	0.961392	50.81	17.5757	0.493	0.819	0.986	2.181	-1.02	-0.29	-0.02	1.13	4	4	89.4003	10	90.64
DDGDDDGVGEELEQFHLSSSQQQQQQQYLQPLTER	orf19.1901	1xPhospho [S/Y/T]	3		0.897	-0.16	0.749243	0.964471	130.39	19.1762	0.371	1.585	0.507	100	-1.43	0.66	-0.98	6.64	3	4	108.233	22	109.41
ENITPLNSPTK	orf19.1223	2xPhospho [T4(100); S8(99.3)]	2	orf19.1223 2xPhospho [T80(100); S84(99.3)]	0.896	-0.16	0.861167	0.983955	68.27	19.7956	0.405	1.315	0.61	1.636	-1.31	0.39	-0.71	0.71	4	4	62.445	14	64.38
RLSGGSSTSSVPSTPVK	orf19.4186	1xPhospho [S3(100)]	18	orf19.4186 1xPhospho [S414(100)]	0.894	-0.16	0.854099	0.983955	73.58	19.6625	0.57	1.553	1.403	0.193	-0.81	0.63	0.49	-2.37	4	4	53.7182	29	54.57
STPNPNASTTSLTSLNTALAK	orf19.7332	2xPhospho [S/T]	6		0.891	-0.17	0.976397	0.998923	134.69	20.9157	0.369	1.641	0.483	34.322	-1.44	0.71	-1.05	5.1	4	4	93.5845	27	94.36
TAESTPEVTETSDTEK	orf19.5569	1xPhospho [S4(98)]	6	orf19.5569 1xPhospho [S213(98)]	0.891	-0.17	0.97693	0.998923	47.99	21.9024	0.966	0.57	2.084	0.823	-0.05	-0.81	1.06	-0.28	4	4	46.66	16	49.72
EGAGVTLEEIQPTQSEK	orf19.7239	1xPhospho [S15(100)]	12	orf19.7239 1xPhospho [S576(100)]	0.89	-0.17	0.976134	0.998923	96.1	23.3433	0.358	1.162	0.682	100	-1.48	0.22	-0.55	6.64	3	4	76.0592	9	77.14
VTSGSGSGISGSLLDR	orf19.5040	1xPhospho [S/T]	1		0.889	-0.17	0.686066	0.944271	51.46	17.365	0.502	1.009	0.784	2.018	-1	0.01	-0.35	1.01	4	4	75.7564	8	76.96
SNQSTTYSPR	orf19.5710	1xPhospho [S8(100)]	10	orf19.5710 1xPhospho [S60(100)]	0.887	-0.17	0.706877	0.954216	50.74	18.6071	1.049	0.591	0.75	7.968	0.07	-0.76	-0.42	2.99	4	4	34.9341	35	37.07
ESTPVSNSASVATADALVK	orf19.1378	1xPhospho [S2(99.6)]	2	orf19.1378 1xPhospho [S261(99.6)]	0.885	-0.18	0.694733	0.949736	51.95	17.5298	0.3	0.873	0.897	2.83	-1.74	-0.2	-0.16	1.5	4	4	76.1766	19	77.42
SNSQSGLSFFFSQK	orf19.6232	1xPhospho [S3(100)]	13	orf19.6232 1xPhospho [S275(100)]	0.885	-0.18	0.896907	0.989486	27.8	20.0487	0.811	0.965	0.689	100	-0.3	-0.05	-0.54	6.64	3	4	107.482	31	109.22
SDVTDSVSSPQR	orf19.3761	1xPhospho [S/T]	1		0.884	-0.18	0.714547	0.959035	26.17	18.9042	0.991	0.717	3.411	0.789	-0.01	-0.48	1.77	-0.34	4	4	43.5078	3	46.65
VSDLASSEFSHDSSSIAEDDEESDIDR	orf19.2791	1xPhospho [S]	3		0.884	-0.18	0.746433	0.964471	72.06	19.1631	0.438	1.058	0.738	3.927	-1.19	0.08	-0.44	1.97	4	4	78.64	3	79.42
IFTSDSKESLKK	orf19.3475	2xPhospho [S6(100); S9(100)]	27	orf19.3475 2xPhospho [S18(100); S21(100)]	0.88	-0.19	0.967437	0.996842	101.58	22.3651	0.534	3.179	1.448	0.133	-0.9	1.67	0.53	-2.91	4	4	48.6624	19	52
SSIAEAEEVEVPDILAAQIEK	orf19.4246	1xPhospho [S]	1		0.879	-0.19	0.706901	0.954216	102.68	18.1543	0.63	0.408	1.225	100	-0.67	-1.29	0.29	6.64	3	4	115.974	7	117.42
EATPPKSPPR	orf19.6155	1xPhospho [S7(100)]	9	orf19.6155 1xPhospho [S86(100)]	0.877	-0.19	0.734154	0.964471	29.53	18.9563	1.989	1.027	0.715	0.748	0.99	0.04	-0.48	-0.42	4	4	39.3034	25	39.84
SESSTSLYSDGNK	orf19.4318	2xPhospho [S6(98); S/T/Y]	1	orf19.4318 2xPhospho [S281(98); S/T/Y]	0.877	-0.19	0.736979	0.964471	88.89	19.1415	0.462	1.141	0.674	100	-1.11	0.19	-0.57	6.64	3	4	55.8253	10	57.75
SDIEYNEEIDDAK	orf19.7599	1xPhospho [S1(100)]	7	orf19.7599 1xPhospho [S574(100)]	0.877	-0.19	0.827828	0.978936	42.15	19.521	0.631	1.124	0.684	1.228	-0.66	0.17	-0.55	0.3	4	4	65.5182	12	67.71
YSSTSISK	orf19.2005	1xPhospho [S2(100)]	11	orf19.2005 1xPhospho [S788(100)]	0.877	-0.19	0.878062	0.986041	63.61	20.0156	1.25	0.615	0.612	100	0.32	-0.7	-0.71	6.64	3	4	38.9953	46	40.91
SSTNSTENHAVEEK	orf19.2021	1xAcetyl [N-Term]; 1xPhospho [S1(99.5)]	8	orf19.2021 1xAcetyl [N-Term]; 1xPhospho [S2(99.5)]	0.875	-0.19	0.963643	0.996842	16.02	21.2746	0.858	0.731	0.892	17.164	-0.22	-0.45	-0.16	4.1	4	4	37.1665	26	40.46
SLPSVVSDK	orf19.3635	1xPhospho [S1(100)]	3	orf19.3635 1xPhospho [S971(100)]	0.873	-0.2	0.660933	0.931851	26.86	17.0514	0.444	1.011	0.754	1.098	-1.17	0.02	-0.41	0.13	4	4	65.5036	26	66.92
NTVANQSVDSFDQVPEIQLK	orf19.3247	1xPhospho [S/T]	1		0.873	-0.2	0.695671	0.949777	66.48	18.3812	0.467	0.85	0.897	100	-1.1	-0.23	-0.16	6.64	3	4	96.7997	8	98.07
NDADPNNSEQELVDEGIK	orf19.663	1xPhospho [S8(100)]	1	orf19.663 1xPhospho [S720(100)]	0.872	-0.2	0.698946	0.950703	60.21	18.0673	0.35	1.112	0.684	1.882	-1.52	0.15	-0.55	0.91	4	4	73.1733	2	74.51
SDEGVLLK	orf19.4939	1xPhospho [S1(100)]	1	orf19.4939 1xPhospho [S913(100)]	0.869	-0.2	0.599317	0.906526	34.17	15.9856	0.753	1.003	0.01	1.254	-0.41	0	-6.64	0.33	4	3	63.6867	10	66.36
VASSDHLK	orf19.2182	1xPhospho [S3(100)]	23	orf19.2182 1xPhospho [S36(100)]	0.868	-0.2	0.883507	0.987373	49.53	20.0601	1.507	1.08	0.698	0.34	0.59	0.11	-0.52	-1.56	4	4	28.4963	45	36.08
NDSNTSLSK	orf19.273	1xPhospho [S3(100)]	15	orf19.273 1xPhospho [S60(100)]	0.867	-0.21	0.745457	0.964471	144.35	18.9643	1.695	0.443	0.193	100	0.76	-1.17	-2.37	6.64	3	4	25.4883	49	27.6
SVLSGSISSPR	orf19.4928	1xPhospho [S9(99.5)]	2	orf19.4928 1xPhospho [S601(99.5)]	0.863	-0.21	0.601254	0.906526	73.63	16.048	0.413	0.865	0.861	100	-1.28	-0.21	-0.22	6.64	3	4	64.6864	30	65.8
EVPSDDDSEEEPTLGK	orf19.5850	2xPhospho [S4(100); S8(100)]	19	orf19.5850 2xPhospho [S164(100); S168(100)]	0.863	-0.21	0.953887	0.996065	68.18	21.7805	0.534	1.868	0.625	1.192	-0.9	0.9	-0.68	0.25	4	4	71.0685	13	71.65
SSPASPNSTISLAPQILR	orf19.4998	2xPhospho [S1(98.8); S2(98.8)]	1	orf19.4998 2xPhospho [S176(98.8); S177(98.8)]	0.861	-0.22	0.588266	0.904418	130.37	16.5567	0.368	100	0.487	1.521	-1.44	6.64	-1.04	0.6	3	4	115.72	10	116.99
QYTNIPNDSDPSIAEPNAR	orf19.1426	1xPhospho [Y/T/S]	1		0.86	-0.22	0.686561	0.944271	80.92	18.6482	0.335	0.946	0.782	100	-1.58	-0.08	-0.36	6.64	3	4	70.317	3	71.6
SLSPNQK	orf19.4297	1xPhospho [S3(100)]	9	orf19.4297 1xPhospho [S263(100)]	0.858	-0.22	0.809088	0.975464	156.64	19.4598	1.82	0.404	0.301	100	0.86	-1.31	-1.73	6.64	3	4	27.0513	21	28.96
HGNDEEGDVYSDGDDNTATNNNSGR	orf19.6623	1xPhospho [Y/S/T]	3		0.848	-0.24	0.941692	0.994136	33.2	20.8183	1.25	0.955	0.753	0.283	0.32	-0.07	-0.41	-1.82	4	4	48.2788	13	51.5
DILQAATVPTTPTEEVDDPCTPSSDDEIASLPDK	orf19.5949	1xCarbamidomethyl [C20]; 2xPhospho [T7(100); S30(96.7)]	15	orf19.5949 2xPhospho [T595(100); S618(96.7)]	0.847	-0.24	0.940967	0.994136	33.11	23.0305	0.653	0.974	0.738	15.675	-0.61	-0.04	-0.44	3.97	4	4	118.425	36	119.55
LSSPSNDAAQK	orf19.1479	1xPhospho [S3(100)]	16	orf19.1479 1xPhospho [S297(100)]	0.845	-0.24	0.938698	0.994136	112.25	20.4552	1.477	0.478	0.483	100	0.56	-1.06	-1.05	6.64	3	4	28.6956	51	37.68
YEASPASDR	orf19.2545	1xPhospho [S4(100)]	1	orf19.2545 1xPhospho [S233(100)]	0.843	-0.25	0.687051	0.944445	56.8	17.7658	1.05	0.554	0.676	100	0.07	-0.85	-0.56	6.64	3	4	33.9287	46	36.13
AELEAAAAAAAAPSSSPPPKK	orf19.6345	1xPhospho [S]	11		0.843	-0.25	0.937166	0.994136	38.57	20.354	0.425	1.455	0.927	0.767	-1.24	0.54	-0.11	-0.38	4	4	61.2177	29	62.09
TTVPTSSTVPASPKPTPVSNK	orf19.6217	1xPhospho [T/S]	8		0.839	-0.25	0.93392	0.994136	61.66	22.2911	0.669	1.983	1.053	0.234	-0.58	0.99	0.07	-2.1	4	4	53.5717	8	56.34
AEQGQYSQPTHGPAGDESSFTR	orf19.3414	1xPhospho [S19(100)]	14	orf19.3414 1xPhospho [S236(100)]	0.83	-0.27	0.926025	0.992436	119.32	25.1844	0.429	2.575	1.603	0.341	-1.22	1.36	0.68	-1.55	4	4	56.8089	19	57.67
LVDVDSEDEEIDLPAGVTKPDQWIK	orf19.4381	1xPhospho [S6(100)]	15	orf19.4381 1xPhospho [S624(100)]	0.83	-0.27	0.926611	0.992436	166.47	22.7849	0.341	0.368	1.872	100	-1.55	-1.44	0.9	6.64	3	4	103.349	17	105.51
AASLTGTSR	orf19.1246	1xPhospho [S3(100)]	6	orf19.1246 1xPhospho [S245(100)]	0.829	-0.27	0.704222	0.952159	77.71	19.175	1.021	0.436	0.673	4.531	0.03	-1.2	-0.57	2.18	4	4	35.1348	30	38.77
TASSTPVASPQPAR	orf19.3599	1xPhospho [S/T]	7		0.827	-0.27	0.846463	0.983955	44.37	20.0655	0.919	0.404	0.744	1.613	-0.12	-1.31	-0.43	0.69	4	4	41.6975	20	44.59
LYEEDANSDSDILDSPSK	orf19.4725	1xPhospho [S/Y]	1		0.826	-0.28	0.669242	0.93788	65.14	18.1527	0.51	0.657	1.04	100	-0.97	-0.61	0.06	6.64	3	4	75.5183	3	77.54
RTNTGFTPNQIIALDAAIPESAK	orf19.7021	1xPhospho [T/S]	1		0.826	-0.27	0.688775	0.945127	84.29	18.9324	0.714	0.417	0.956	100	-0.49	-1.26	-0.06	6.64	3	4	101.946	1	104.52
EETESDNDVEETNAR	orf19.1166	1xPhospho [T3(100)]	25	orf19.1166 1xPhospho [T887(100)]	0.825	-0.28	0.921804	0.992221	32.19	22.2711	1.189	0.618	0.731	0.93	0.25	-0.69	-0.45	-0.1	4	4	41.5806	32	44.07
DETLTDLHSIVSNH	orf19.3680	1xPhospho [S12(100)]	34	orf19.3680 1xPhospho [S668(100)]	0.825	-0.28	0.922122	0.992221	47.56	20.7307	0.277	0.872	0.781	1.986	-1.85	-0.2	-0.36	0.99	4	4	83.93	17	86.29
VLESTPGSPK	orf19.4257	1xPhospho [S8(100)]	2	orf19.4257 1xPhospho [S416(100)]	0.823	-0.28	0.612921	0.911901	28.69	17.137	0.784	0.517	1.242	0.864	-0.35	-0.95	0.31	-0.21	4	4	43.0072	34	45.52
VLTPEQSSTNLVAVDTQHHEYLK	orf19.4043	2xPhospho [T3(100); S/T/Y]	4	orf19.4043 2xPhospho [T625(100); S/T/Y]	0.823	-0.28	0.695413	0.949777	62.66	19.1135	0.598	1.642	0.56	1.132	-0.74	0.72	-0.84	0.18	4	4	84.0291	6	85.81
QSLSPTNIK	orf19.3469	1xPhospho [S4(100)]	1	orf19.3469 1xPhospho [S45(100)]	0.821	-0.28	0.627437	0.918031	86.63	17.0542	0.483	1.544	1.397	0.354	-1.05	0.63	0.48	-1.5	4	4	54.1783	30	56.12
VSSLSLSDLNQWQNGLTK	orf19.4246	2xPhospho [S3(99); S/T]	10	orf19.4246 2xPhospho [S47(99); S/T]	0.821	-0.28	0.918472	0.991276	110.3	20.9357	0.492	1.37	0.442	4.545	-1.02	0.45	-1.18	2.18	4	4	120.396	20	123.4
MEISKPSTPLSIVGRPPLR	orf19.1712	1xAcetyl [N-Term]; 3xPhospho [S11(99.5); S/T]	1	orf19.1712 1xAcetyl [N-Term]; 3xPhospho [S11(99.5); S/T]	0.818	-0.29	0.673075	0.939584	74.14	17.8941	0.01	0.811	0.825	100	-6.64	-0.3	-0.28	6.64	3	3	117.526	1	118.67
LSNSNLNNNPDFALTK	orf19.1246	1xPhospho [S/T]	8		0.817	-0.29	0.691613	0.947882	53.09	19.2342	0.438	0.898	0.744	2.136	-1.19	-0.16	-0.43	1.1	4	4	78.0869	26	79.39
DSFKPPVPIDDIENGSISSTQLK	orf19.6659	2xPhospho [S16(100); S19(99.3)]	3	orf19.6659 2xPhospho [S47(100); S50(99.3)]	0.816	-0.29	0.914272	0.990733	77.79	20.4146	0.474	1.083	0.615	100	-1.08	0.11	-0.7	6.64	3	4	105.521	16	106.52
SAATAAATSPK	orf19.124	1xPhospho [S9(100)]	28	orf19.124 1xPhospho [S16(100)]	0.816	-0.29	0.914446	0.990733	50.84	22.084	1.102	0.605	0.542	1.23	0.14	-0.73	-0.88	0.3	4	4	26.9959	52	29.81
SQLSDFER	orf19.4931.1	1xPhospho [S1(100)]	2	orf19.4931.1 1xPhospho [S103(100)]	0.815	-0.3	0.572636	0.900167	26.39	16.0458	0.417	0.732	0.908	1.075	-1.26	-0.45	-0.14	0.1	4	4	62.2173	28	63.42
NTTLSLNEYVQQQR	orf19.1634	1xPhospho [T3(99.5)]	3	orf19.1634 1xPhospho [T182(99.5)]	0.815	-0.29	0.682322	0.944271	79.24	17.9616	0.393	0.878	0.757	100	-1.35	-0.19	-0.4	6.64	3	4	80.2235	26	82.21
NNTSNSEELPK	orf19.3260	1xPhospho [S6(99.5)]	7	orf19.3260 1xPhospho [S673(99.5)]	0.815	-0.3	0.913292	0.990733	25.37	20.754	0.774	0.858	0.632	100	-0.37	-0.22	-0.66	6.64	3	4	41.8666	31	44.49
[truncated: 841 more rows]

## Sheet: Supplementary Table 4
	Supplementary Table 4: List of 353 phosphopeptides that significantly changed in abundance (pvalue<0,05 + foldchange >2,5) after 10 mM H2O2 treatment
[truncated: 354 more rows]

[truncated: 2 more sheets: Supplementary Table 5, Supplementary Table 6]
